# Supplementary material for: Proteomic Analyses Reveal High Expression of Decorin and Endoplasmin (HSP90B1) Are Associated with Breast Cancer Metastasis and Decreased Survival
Source: PLoS One. 2012 Feb 20;7(2):e30992. doi: 10.1371/journal.pone.0030992 (PMC3282708; doi:10.1371/journal.pone.0030992)
Supplement: Table S3 — List of iTRAQ experiments' results at the protein level. Protein names and accession numbers given according to UniProtKB/Swiss-Prot. (XLS) [file pone.0030992.s003.xls]

## Sheet: Sheet1
Accession	ID	Name
P02768	ALBU_HUMAN	Serum albumin precursor - Homo sapiens (Human)
P08107	HSP71_HUMAN	Heat shock 70 kDa protein 1 - Homo sapiens (Human)
P60709	ACTB_HUMAN	Actin, cytoplasmic 1 - Homo sapiens (Human)
P04075	ALDOA_HUMAN	Fructose-bisphosphate aldolase A - Homo sapiens (Human)
P68871	HBB_HUMAN	Hemoglobin subunit beta - Homo sapiens (Human)
P30101	PDIA3_HUMAN	Protein disulfide-isomerase A3 precursor - Homo sapiens (Human)
P60174	TPIS_HUMAN	Triosephosphate isomerase - Homo sapiens (Human)
P63104	1433Z_HUMAN	14-3-3 protein zeta/delta - Homo sapiens (Human)
P04792	HSPB1_HUMAN	Heat shock protein beta-1 - Homo sapiens (Human)
P01009	A1AT_HUMAN	Alpha-1-antitrypsin precursor - Homo sapiens (Human)
P67936	TPM4_HUMAN	Tropomyosin alpha-4 chain - Homo sapiens (Human)
P06733	ENOA_HUMAN	Alpha-enolase - Homo sapiens (Human)
P02787	TRFE_HUMAN	Serotransferrin precursor - Homo sapiens (Human)
P37802	TAGL2_HUMAN	Transgelin-2 - Homo sapiens (Human)
P55072	TERA_HUMAN	Transitional endoplasmic reticulum ATPase - Homo sapiens (Human)
P62937	PPIA_HUMAN	Peptidyl-prolyl cis-trans isomerase A - Homo sapiens (Human)
Q06830	PRDX1_HUMAN	Peroxiredoxin-1 - Homo sapiens (Human)
P22626	ROA2_HUMAN	Heterogeneous nuclear ribonucleoproteins A2/B1 - Homo sapiens (Human)
P01876	IGHA1_HUMAN	Ig alpha-1 chain C region - Homo sapiens (Human)
P08670	VIME_HUMAN	Vimentin - Homo sapiens (Human)
P11142	HSP7C_HUMAN	Heat shock cognate 71 kDa protein - Homo sapiens (Human)
P06454	PTMA_HUMAN	Prothymosin alpha [Contains: Thymosin alpha-1] - Homo sapiens (Human)
P04406	G3P_HUMAN	Glyceraldehyde-3-phosphate dehydrogenase - Homo sapiens (Human)
P19338	NUCL_HUMAN	Nucleolin - Homo sapiens (Human)
P14618	KPYM_HUMAN	Pyruvate kinase isozymes M1/M2 - Homo sapiens (Human)
P01834	KAC_HUMAN	Ig kappa chain C region - Homo sapiens (Human)
P21333	FLNA_HUMAN	Filamin-A - Homo sapiens (Human)
P22314	UBE1_HUMAN	Ubiquitin-activating enzyme E1 - Homo sapiens (Human)
P01859	IGHG2_HUMAN	Ig gamma-2 chain C region - Homo sapiens (Human)
P07900	HS90A_HUMAN	Heat shock protein HSP 90-alpha - Homo sapiens (Human)
P11021	GRP78_HUMAN	78 kDa glucose-regulated protein precursor - Homo sapiens (Human)
P40926	MDHM_HUMAN	Malate dehydrogenase, mitochondrial precursor - Homo sapiens (Human)
P69905	HBA_HUMAN	Hemoglobin subunit alpha - Homo sapiens (Human)
P01842	LAC_HUMAN	Ig lambda chain C regions - Homo sapiens (Human)
P01024	CO3_HUMAN	Complement C3 precursor [Contains: Complement C3 beta chain; Complement C3 alpha chain; C3a anaphylatoxin; Complement C3b alpha' chain; Complement C3c alpha' chain fragment 1; Complement C3dg fragment; Complemen... - Homo sapiens (Human)
Q04917	1433F_HUMAN	14-3-3 protein eta - Homo sapiens (Human)
P00738	HPT_HUMAN	Haptoglobin precursor [Contains: Haptoglobin alpha chain; Haptoglobin beta chain] - Homo sapiens (Human)
P10809	CH60_HUMAN	60 kDa heat shock protein, mitochondrial precursor - Homo sapiens (Human)
P14174	MIF_HUMAN	Macrophage migration inhibitory factor - Homo sapiens (Human)
P02671	FIBA_HUMAN	Fibrinogen alpha chain precursor [Contains: Fibrinopeptide A] - Homo sapiens (Human)
P30041	PRDX6_HUMAN	Peroxiredoxin-6 - Homo sapiens (Human)
P28838	AMPL_HUMAN	Cytosol aminopeptidase - Homo sapiens (Human)
P61978	HNRPK_HUMAN	Heterogeneous nuclear ribonucleoprotein K - Homo sapiens (Human)
P18206	VINC_HUMAN	Vinculin - Homo sapiens (Human)
P07237	PDIA1_HUMAN	Protein disulfide-isomerase precursor - Homo sapiens (Human)
P23528	COF1_HUMAN	Cofilin-1 - Homo sapiens (Human)
P01591	IGJ_HUMAN	Immunoglobulin J chain - Homo sapiens (Human)
P62988	UBIQ_HUMAN	Ubiquitin - Homo sapiens (Human)
Q99497	PARK7_HUMAN	Protein DJ-1 - Homo sapiens (Human)
P00558	PGK1_HUMAN	Phosphoglycerate kinase 1 - Homo sapiens (Human)
P62258	1433E_HUMAN	14-3-3 protein epsilon - Homo sapiens (Human)
Q09666	AHNK_HUMAN	Neuroblast differentiation-associated protein AHNAK - Homo sapiens (Human)
P16403	H12_HUMAN	Histone H1.2 - Homo sapiens (Human)
P00441	SODC_HUMAN	Superoxide dismutase [Cu-Zn] - Homo sapiens (Human)
P26038	MOES_HUMAN	Moesin - Homo sapiens (Human)
Q14847	LASP1_HUMAN	LIM and SH3 domain protein 1 - Homo sapiens (Human)
P61604	CH10_HUMAN	10 kDa heat shock protein, mitochondrial - Homo sapiens (Human)
Q15847	APM2_HUMAN	Adipose most abundant gene transcript 2 protein - Homo sapiens (Human)
P05787	K2C8_HUMAN	Keratin, type II cytoskeletal 8 - Homo sapiens (Human)
P06396	GELS_HUMAN	Gelsolin precursor - Homo sapiens (Human)
P27797	CALR_HUMAN	Calreticulin precursor - Homo sapiens (Human)
P37837	TALDO_HUMAN	Transaldolase - Homo sapiens (Human)
P19971	TYPH_HUMAN	Thymidine phosphorylase precursor - Homo sapiens (Human)
P01621	KV303_HUMAN	Ig kappa chain V-III region NG9 precursor - Homo sapiens (Human)
P04206	KV307_HUMAN	Ig kappa chain V-III region GOL - Homo sapiens (Human)
P18136	KV313_HUMAN	Ig kappa chain V-III region HIC precursor - Homo sapiens (Human)
P01620	KV302_HUMAN	Ig kappa chain V-III region SIE - Homo sapiens (Human)
P01623	KV305_HUMAN	Ig kappa chain V-III region WOL - Homo sapiens (Human)
P01622	KV304_HUMAN	Ig kappa chain V-III region Ti - Homo sapiens (Human)
Q9BQE3	TBA1C_HUMAN	Tubulin alpha-1C chain - Homo sapiens (Human)
P68363	TBA1B_HUMAN	Tubulin alpha-1B chain - Homo sapiens (Human)
Q71U36	TBA1A_HUMAN	Tubulin alpha-1A chain - Homo sapiens (Human)
P61981	1433G_HUMAN	14-3-3 protein gamma - Homo sapiens (Human)
P51884	LUM_HUMAN	Lumican precursor - Homo sapiens (Human)
Q9H299	SH3L3_HUMAN	SH3 domain-binding glutamic acid-rich-like protein 3 - Homo sapiens (Human)
P62158	CALM_HUMAN	Calmodulin - Homo sapiens (Human)
Q15063	POSTN_HUMAN	Periostin precursor - Homo sapiens (Human)
P02790	HEMO_HUMAN	Hemopexin precursor - Homo sapiens (Human)
Q13263	TIF1B_HUMAN	Transcription intermediary factor 1-beta - Homo sapiens (Human)
P10599	THIO_HUMAN	Thioredoxin - Homo sapiens (Human)
P63313	TYB10_HUMAN	Thymosin beta-10 - Homo sapiens (Human)
P62328	TYB4_HUMAN	Thymosin beta-4 - Homo sapiens (Human)
P40925	MDHC_HUMAN	Malate dehydrogenase, cytoplasmic - Homo sapiens (Human)
P02647	APOA1_HUMAN	Apolipoprotein A-I precursor - Homo sapiens (Human)
P01857	IGHG1_HUMAN	Ig gamma-1 chain C region - Homo sapiens (Human)
P07585	PGS2_HUMAN	Decorin precursor - Homo sapiens (Human)
P00338	LDHA_HUMAN	L-lactate dehydrogenase A chain - Homo sapiens (Human)
P07195	LDHB_HUMAN	L-lactate dehydrogenase B chain - Homo sapiens (Human)
P07864	LDHC_HUMAN	L-lactate dehydrogenase C chain - Homo sapiens (Human)
Q6ZMR3	LDH6A_HUMAN	L-lactate dehydrogenase A-like 6A - Homo sapiens (Human)
Q14195	DPYL3_HUMAN	Dihydropyrimidinase-related protein 3 - Homo sapiens (Human)
O95994	AGR2_HUMAN	Anterior gradient protein 2 homolog precursor - Homo sapiens (Human)
Q00796	DHSO_HUMAN	Sorbitol dehydrogenase - Homo sapiens (Human)
P14625	ENPL_HUMAN	Endoplasmin precursor - Homo sapiens (Human)
Q96DR8	MUCL1_HUMAN	Mucin-like protein 1 precursor - Homo sapiens (Human)
P00751	CFAB_HUMAN	Complement factor B precursor - Homo sapiens (Human)
P29401	TKT_HUMAN	Transketolase - Homo sapiens (Human)
P07737	PROF1_HUMAN	Profilin-1 - Homo sapiens (Human)
P06753	TPM3_HUMAN	Tropomyosin alpha-3 chain - Homo sapiens (Human)
P06576	ATPB_HUMAN	ATP synthase subunit beta, mitochondrial precursor - Homo sapiens (Human)
Q01995	TAGL_HUMAN	Transgelin - Homo sapiens (Human)
P51858	HDGF_HUMAN	Hepatoma-derived growth factor - Homo sapiens (Human)
P23284	PPIB_HUMAN	Peptidyl-prolyl cis-trans isomerase B precursor - Homo sapiens (Human)
Q96KP4	CNDP2_HUMAN	Cytosolic non-specific dipeptidase - Homo sapiens (Human)
P31946	1433B_HUMAN	14-3-3 protein beta/alpha - Homo sapiens (Human)
P08727	K1C19_HUMAN	Keratin, type I cytoskeletal 19 - Homo sapiens (Human)
O76070	SYUG_HUMAN	Gamma-synuclein - Homo sapiens (Human)
Q16143	SYUB_HUMAN	Beta-synuclein - Homo sapiens (Human)
Q14103	HNRPD_HUMAN	Heterogeneous nuclear ribonucleoprotein D0 - Homo sapiens (Human)
P30086	PEBP1_HUMAN	Phosphatidylethanolamine-binding protein 1 - Homo sapiens (Human)
P13639	EF2_HUMAN	Elongation factor 2 - Homo sapiens (Human)
P01871	MUC_HUMAN	Ig mu chain C region - Homo sapiens (Human)
P27816	MAP4_HUMAN	Microtubule-associated protein 4 - Homo sapiens (Human)
Q02790	FKBP4_HUMAN	FK506-binding protein 4 - Homo sapiens (Human)
Q05682	CALD1_HUMAN	Caldesmon - Homo sapiens (Human)
P13667	PDIA4_HUMAN	Protein disulfide-isomerase A4 precursor - Homo sapiens (Human)
Q14247	SRC8_HUMAN	Src substrate cortactin - Homo sapiens (Human)
Q05639	EF1A2_HUMAN	Elongation factor 1-alpha 2 - Homo sapiens (Human)
P68104	EF1A1_HUMAN	Elongation factor 1-alpha 1 - Homo sapiens (Human)
P02675	FIBB_HUMAN	Fibrinogen beta chain precursor [Contains: Fibrinopeptide B] - Homo sapiens (Human)
P62851	RS25_HUMAN	40S ribosomal protein S25 - Homo sapiens (Human)
P27348	1433T_HUMAN	14-3-3 protein theta - Homo sapiens (Human)
P02760	AMBP_HUMAN	AMBP protein precursor [Contains: Alpha-1-microglobulin - Homo sapiens (Human)
O75828	CBR3_HUMAN	Carbonyl reductase [NADPH] 3 - Homo sapiens (Human)
P16152	CBR1_HUMAN	Carbonyl reductase [NADPH] 1 - Homo sapiens (Human)
P02765	FETUA_HUMAN	Alpha-2-HS-glycoprotein precursor - Homo sapiens (Human)
Q08380	LG3BP_HUMAN	Galectin-3-binding protein precursor - Homo sapiens (Human)
P00915	CAH1_HUMAN	Carbonic anhydrase 1 - Homo sapiens (Human)
P01761	HV106_HUMAN	Ig heavy chain V-I region SIE - Homo sapiens (Human)
P06326	HV107_HUMAN	Ig heavy chain V-I region Mot - Homo sapiens (Human)
P01742	HV101_HUMAN	Ig heavy chain V-I region EU - Homo sapiens (Human)
P23083	HV103_HUMAN	Ig heavy chain V-I region V35 precursor - Homo sapiens (Human)
P01743	HV102_HUMAN	Ig heavy chain V-I region HG3 precursor - Homo sapiens (Human)
P63261	ACTG_HUMAN	Actin, cytoplasmic 2 - Homo sapiens (Human)
P01860	IGHG3_HUMAN	Ig gamma-3 chain C region - Homo sapiens (Human)
P16402	H13_HUMAN	Histone H1.3 - Homo sapiens (Human)
P16401	H15_HUMAN	Histone H1.5 - Homo sapiens (Human)
Q9H773	XTP3A_HUMAN	XTP3-transactivated gene A protein - Homo sapiens (Human)
P09467	F16P1_HUMAN	Fructose-1,6-bisphosphatase 1 - Homo sapiens (Human)
P08865	RSSA_HUMAN	40S ribosomal protein SA - Homo sapiens (Human)
O60701	UGDH_HUMAN	UDP-glucose 6-dehydrogenase - Homo sapiens (Human)
Q13228	SBP1_HUMAN	Selenium-binding protein 1 - Homo sapiens (Human)
P61088	UBE2N_HUMAN	Ubiquitin-conjugating enzyme E2 N - Homo sapiens (Human)
Q5JXB2	UE2NL_HUMAN	Putative ubiquitin-conjugating enzyme E2 N-like - Homo sapiens (Human)
P01717	LV403_HUMAN	Ig lambda chain V-IV region Hil - Homo sapiens (Human)
P25311	ZA2G_HUMAN	Zinc-alpha-2-glycoprotein precursor - Homo sapiens (Human)
P99999	CYC_HUMAN	Cytochrome c - Homo sapiens (Human)
P07910	HNRPC_HUMAN	Heterogeneous nuclear ribonucleoproteins C1/C2 - Homo sapiens (Human)
O60812	HNRCL_HUMAN	Heterogeneous nuclear ribonucleoprotein C-like 1 - Homo sapiens (Human)
P08238	HS90B_HUMAN	Heat shock protein HSP 90-beta - Homo sapiens (Human)
P31949	S10AB_HUMAN	Protein S100-A11 - Homo sapiens (Human)
P01023	A2MG_HUMAN	Alpha-2-macroglobulin precursor - Homo sapiens (Human)
P52788	SPSY_HUMAN	Spermine synthase - Homo sapiens (Human)
P05204	HMGN2_HUMAN	Non-histone chromosomal protein HMG-17 - Homo sapiens (Human)
P49189	AL9A1_HUMAN	4-trimethylaminobutyraldehyde dehydrogenase - Homo sapiens (Human)
P38646	GRP75_HUMAN	Stress-70 protein, mitochondrial precursor - Homo sapiens (Human)
P22234	PUR6_HUMAN	Multifunctional protein ADE2 [Includes: Phosphoribosylaminoimidazole-succinocarboxamide synthase - Homo sapiens (Human)
P09104	ENOG_HUMAN	Gamma-enolase - Homo sapiens (Human)
P61956	SUMO2_HUMAN	Small ubiquitin-related modifier 2 precursor - Homo sapiens (Human)
P55854	SUMO3_HUMAN	Small ubiquitin-related modifier 3 precursor - Homo sapiens (Human)
Q6EEV6	SUMO4_HUMAN	Small ubiquitin-related modifier 4 precursor - Homo sapiens (Human)
P09493	TPM1_HUMAN	Tropomyosin alpha-1 chain - Homo sapiens (Human)
P07951	TPM2_HUMAN	Tropomyosin beta chain - Homo sapiens (Human)
Q96PY6	NEK1_HUMAN	Serine/threonine-protein kinase Nek1 - Homo sapiens (Human)
Q9Y6V0	PCLO_HUMAN	Protein piccolo - Homo sapiens (Human)
P32119	PRDX2_HUMAN	Peroxiredoxin-2 - Homo sapiens (Human)
P17275	JUNB_HUMAN	Transcription factor jun-B - Homo sapiens (Human)
P49591	SYSC_HUMAN	Seryl-tRNA synthetase, cytoplasmic - Homo sapiens (Human)
Q01518	CAP1_HUMAN	Adenylyl cyclase-associated protein 1 - Homo sapiens (Human)
P06744	G6PI_HUMAN	Glucose-6-phosphate isomerase - Homo sapiens (Human)
Q8N9L1	ZIC4_HUMAN	Zinc finger protein ZIC 4 - Homo sapiens (Human)
P05455	LA_HUMAN	Lupus La protein - Homo sapiens (Human)
P62491	RB11A_HUMAN	Ras-related protein Rab-11A - Homo sapiens (Human)
P27695	APEX1_HUMAN	DNA-(apurinic or apyrimidinic site) lyase - Homo sapiens (Human)
P39687	AN32A_HUMAN	Acidic leucine-rich nuclear phosphoprotein 32 family member A - Homo sapiens (Human)
P78549	NTHL1_HUMAN	Endonuclease III-like protein 1 - Homo sapiens (Human)
O14745	NHERF_HUMAN	Ezrin-radixin-moesin-binding phosphoprotein 50 - Homo sapiens (Human)
P01011	AACT_HUMAN	Alpha-1-antichymotrypsin precursor - Homo sapiens (Human)
P62899	RL31_HUMAN	60S ribosomal protein L31 - Homo sapiens (Human)
Q8WZ42	TITIN_HUMAN	Titin - Homo sapiens (Human)
P04264	K2C1_HUMAN	Keratin, type II cytoskeletal 1 - Homo sapiens (Human)
P30042	ES1_HUMAN	ES1 protein homolog, mitochondrial precursor - Homo sapiens (Human)
P18135	KV312_HUMAN	Ig kappa chain V-III region HAH precursor - Homo sapiens (Human)
O75038	PLCH2_HUMAN	1-phosphatidylinositol-4,5-bisphosphate phosphodiesterase eta-2 - Homo sapiens (Human)
P14314	GLU2B_HUMAN	Glucosidase 2 subunit beta precursor - Homo sapiens (Human)
P04433	KV309_HUMAN	Ig kappa chain V-III region VG precursor - Homo sapiens (Human)
Q9UKN7	MYO15_HUMAN	Myosin-XV - Homo sapiens (Human)
P02751	FINC_HUMAN	Fibronectin precursor - Homo sapiens (Human)
P14550	AK1A1_HUMAN	Alcohol dehydrogenase [NADP+] - Homo sapiens (Human)
Q14005	IL16_HUMAN	Interleukin-16 precursor - Homo sapiens (Human)
Q9UBF2	COPG2_HUMAN	Coatomer subunit gamma-2 - Homo sapiens (Human)
P06748	NPM_HUMAN	Nucleophosmin - Homo sapiens (Human)
P02774	VTDB_HUMAN	Vitamin D-binding protein precursor - Homo sapiens (Human)
O00562	PITM1_HUMAN	Membrane-associated phosphatidylinositol transfer protein 1 - Homo sapiens (Human)
P08519	APOA_HUMAN	Apolipoprotein(a) precursor - Homo sapiens (Human)
Q86V81	THOC4_HUMAN	THO complex subunit 4 - Homo sapiens (Human)
P13796	PLSL_HUMAN	Plastin-2 - Homo sapiens (Human)
P22392	NDKB_HUMAN	Nucleoside diphosphate kinase B - Homo sapiens (Human)
Q02818	NUCB1_HUMAN	Nucleobindin-1 precursor - Homo sapiens (Human)
P10412	H14_HUMAN	Histone H1.4 - Homo sapiens (Human)
Q5TZA2	CROCC_HUMAN	Rootletin - Homo sapiens (Human)
Q8TC05	MDM1_HUMAN	Nuclear protein MDM1 - Homo sapiens (Human)
O15027	SC16A_HUMAN	SEC16 homolog A - Homo sapiens (Human)
Q8N8R3	MCATL_HUMAN	Mitochondrial carnitine/acylcarnitine carrier protein CACL - Homo sapiens (Human)
Q9UQ35	SRRM2_HUMAN	Serine/arginine repetitive matrix protein 2 - Homo sapiens (Human)
Q6P3X3	TTC27_HUMAN	Tetratricopeptide repeat protein 27 - Homo sapiens (Human)
Q92859	NEO1_HUMAN	Neogenin precursor - Homo sapiens (Human)
Q9NX05	F120C_HUMAN	UPF0318 protein FAM120C - Homo sapiens (Human)
Q6PGN9	PSRC1_HUMAN	Proline/serine-rich coiled-coil protein 1 - Homo sapiens (Human)
P02042	HBD_HUMAN	Hemoglobin subunit delta - Homo sapiens (Human)
Q8WWM7	ATX2L_HUMAN	Ataxin-2-like protein - Homo sapiens (Human)
Q9NRC6	SPTN5_HUMAN	Spectrin beta chain, brain 4 - Homo sapiens (Human)
Q99469	STAC_HUMAN	SH3 and cysteine-rich domain-containing protein - Homo sapiens (Human)
Q96KK3	KCNS1_HUMAN	Potassium voltage-gated channel subfamily S member 1 - Homo sapiens (Human)
Q9NY47	CA2D2_HUMAN	Voltage-dependent calcium channel subunit alpha-2/delta-2 precursor - Homo sapiens (Human)
O14607	UTY_HUMAN	Ubiquitously transcribed Y chromosome tetratricopeptide repeat protein - Homo sapiens (Human)
P62263	RS14_HUMAN	40S ribosomal protein S14 - Homo sapiens (Human)
P06703	S10A6_HUMAN	Protein S100-A6 - Homo sapiens (Human)
O75874	IDHC_HUMAN	Isocitrate dehydrogenase [NADP] cytoplasmic - Homo sapiens (Human)
P17066	HSP76_HUMAN	Heat shock 70 kDa protein 6 - Homo sapiens (Human)
P34931	HS71L_HUMAN	Heat shock 70 kDa protein 1L - Homo sapiens (Human)
P01600	KV108_HUMAN	Ig kappa chain V-I region Hau - Homo sapiens (Human)
P04431	KV123_HUMAN	Ig kappa chain V-I region Walker precursor - Homo sapiens (Human)
P01601	KV109_HUMAN	Ig kappa chain V-I region HK101 precursor - Homo sapiens (Human)
P01599	KV107_HUMAN	Ig kappa chain V-I region Gal - Homo sapiens (Human)
P04432	KV124_HUMAN	Ig kappa chain V-I region Daudi precursor - Homo sapiens (Human)
P01610	KV118_HUMAN	Ig kappa chain V-I region WEA - Homo sapiens (Human)
P80362	KV125_HUMAN	Ig kappa chain V-I region WAT - Homo sapiens (Human)
P01609	KV117_HUMAN	Ig kappa chain V-I region Scw - Homo sapiens (Human)
P01608	KV116_HUMAN	Ig kappa chain V-I region Roy - Homo sapiens (Human)
P01594	KV102_HUMAN	Ig kappa chain V-I region AU - Homo sapiens (Human)
P01607	KV115_HUMAN	Ig kappa chain V-I region Rei - Homo sapiens (Human)
P01593	KV101_HUMAN	Ig kappa chain V-I region AG - Homo sapiens (Human)
P20962	PTMS_HUMAN	Parathymosin - Homo sapiens (Human)
P01877	IGHA2_HUMAN	Ig alpha-2 chain C region - Homo sapiens (Human)
O95969	SG1D2_HUMAN	Secretoglobin family 1D member 2 precursor - Homo sapiens (Human)
Q9BYE2	TMPSD_HUMAN	Transmembrane protease, serine 13 - Homo sapiens (Human)
P07339	CATD_HUMAN	Cathepsin D precursor - Homo sapiens (Human)
Q96JK9	MAML3_HUMAN	Mastermind-like protein 3 - Homo sapiens (Human)
O43707	ACTN4_HUMAN	Alpha-actinin-4 - Homo sapiens (Human)
P05166	PCCB_HUMAN	Propionyl-CoA carboxylase beta chain, mitochondrial precursor - Homo sapiens (Human)
P15090	FABPA_HUMAN	Fatty acid-binding protein, adipocyte - Homo sapiens (Human)
P02452	CO1A1_HUMAN	Collagen alpha-1(I) chain precursor - Homo sapiens (Human)
P40121	CAPG_HUMAN	Macrophage-capping protein - Homo sapiens (Human)
P49327	FAS_HUMAN	Fatty acid synthase - Homo sapiens (Human)
P08123	CO1A2_HUMAN	Collagen alpha-2(I) chain precursor - Homo sapiens (Human)
P48735	IDHP_HUMAN	Isocitrate dehydrogenase [NADP], mitochondrial precursor - Homo sapiens (Human)
P07741	APT_HUMAN	Adenine phosphoribosyltransferase - Homo sapiens (Human)
Q00839	HNRPU_HUMAN	Heterogeneous nuclear ribonucleoprotein U - Homo sapiens (Human)
P31948	STIP1_HUMAN	Stress-induced-phosphoprotein 1 - Homo sapiens (Human)
P15531	NDKA_HUMAN	Nucleoside diphosphate kinase A - Homo sapiens (Human)
Q9Y4L1	HYOU1_HUMAN	Hypoxia up-regulated protein 1 precursor - Homo sapiens (Human)
P48637	GSHB_HUMAN	Glutathione synthetase - Homo sapiens (Human)
P30044	PRDX5_HUMAN	Peroxiredoxin-5, mitochondrial precursor - Homo sapiens (Human)
P52565	GDIR_HUMAN	Rho GDP-dissociation inhibitor 1 - Homo sapiens (Human)
Q14697	GANAB_HUMAN	Neutral alpha-glucosidase AB precursor - Homo sapiens (Human)
P04220	MUCB_HUMAN	Ig mu heavy chain disease protein - Homo sapiens (Human)
Q99426	TBCB_HUMAN	Tubulin folding cofactor B - Homo sapiens (Human)
O75390	CISY_HUMAN	Citrate synthase, mitochondrial precursor - Homo sapiens (Human)
Q15084	PDIA6_HUMAN	Protein disulfide-isomerase A6 precursor - Homo sapiens (Human)
P62826	RAN_HUMAN	GTP-binding nuclear protein Ran - Homo sapiens (Human)
P05114	HMGN1_HUMAN	Non-histone chromosomal protein HMG-14 - Homo sapiens (Human)
P42224	STAT1_HUMAN	Signal transducer and activator of transcription 1-alpha/beta - Homo sapiens (Human)
Q15365	PCBP1_HUMAN	Poly(rC)-binding protein 1 - Homo sapiens (Human)
Q9H910	HN1L_HUMAN	Hematological and neurological expressed 1-like protein - Homo sapiens (Human)
P31150	GDIA_HUMAN	Rab GDP dissociation inhibitor alpha - Homo sapiens (Human)
Q96AE4	FUBP1_HUMAN	Far upstream element-binding protein 1 - Homo sapiens (Human)
P09382	LEG1_HUMAN	Galectin-1 - Homo sapiens (Human)
Q9UNZ2	NSF1C_HUMAN	NSFL1 cofactor p47 - Homo sapiens (Human)
P29692	EF1D_HUMAN	Elongation factor 1-delta - Homo sapiens (Human)
Q9P2E9	RRBP1_HUMAN	Ribosome-binding protein 1 - Homo sapiens (Human)
P02679	FIBG_HUMAN	Fibrinogen gamma chain precursor - Homo sapiens (Human)
P67809	YBOX1_HUMAN	Nuclease sensitive element-binding protein 1 - Homo sapiens (Human)
P15311	EZRI_HUMAN	Ezrin - Homo sapiens (Human)
Q15102	PA1B3_HUMAN	Platelet-activating factor acetylhydrolase IB subunit gamma - Homo sapiens (Human)
Q99798	ACON_HUMAN	Aconitate hydratase, mitochondrial precursor - Homo sapiens (Human)
P12814	ACTN1_HUMAN	Alpha-actinin-1 - Homo sapiens (Human)
P21810	PGS1_HUMAN	Biglycan precursor - Homo sapiens (Human)
Q8TD06	AGR3_HUMAN	Anterior gradient protein 3 homolog precursor - Homo sapiens (Human)
P13797	PLST_HUMAN	Plastin-3 - Homo sapiens (Human)
Q14244	MAP7_HUMAN	Ensconsin - Homo sapiens (Human)
Q14019	COTL1_HUMAN	Coactosin-like protein - Homo sapiens (Human)
Q13283	G3BP1_HUMAN	Ras GTPase-activating protein-binding protein 1 - Homo sapiens (Human)
P49411	EFTU_HUMAN	Elongation factor Tu, mitochondrial precursor - Homo sapiens (Human)
P26373	RL13_HUMAN	60S ribosomal protein L13 - Homo sapiens (Human)
Q9H4A4	AMPB_HUMAN	Aminopeptidase B - Homo sapiens (Human)
Q13765	NACA_HUMAN	Nascent polypeptide-associated complex subunit alpha - Homo sapiens (Human)
Q96D15	RCN3_HUMAN	Reticulocalbin-3 precursor - Homo sapiens (Human)
Q06323	PSME1_HUMAN	Proteasome activator complex subunit 1 - Homo sapiens (Human)
P20472	PRVA_HUMAN	Parvalbumin alpha - Homo sapiens (Human)
Q9H6Z4	RANB3_HUMAN	Ran-binding protein 3 - Homo sapiens (Human)
Q13510	ASAH1_HUMAN	Acid ceramidase precursor - Homo sapiens (Human)
Q9UKV3	ACINU_HUMAN	Apoptotic chromatin condensation inducer in the nucleus - Homo sapiens (Human)
Q01469	FABPE_HUMAN	Fatty acid-binding protein, epidermal - Homo sapiens (Human)
Q15661	TRYB1_HUMAN	Tryptase beta-1 precursor - Homo sapiens (Human)
P20231	TRYB2_HUMAN	Tryptase beta-2 precursor - Homo sapiens (Human)
P15157	TRYA1_HUMAN	Tryptase alpha-1 precursor - Homo sapiens (Human)
Q9BZJ3	TRYD_HUMAN	Tryptase delta precursor - Homo sapiens (Human)
O75368	SH3L1_HUMAN	SH3 domain-binding glutamic acid-rich-like protein - Homo sapiens (Human)
Q9Y490	TLN1_HUMAN	Talin-1 - Homo sapiens (Human)
P13611	CSPG2_HUMAN	Versican core protein precursor - Homo sapiens (Human)
O15355	PPM1G_HUMAN	Protein phosphatase 1G - Homo sapiens (Human)
O75347	TBCA_HUMAN	Tubulin-specific chaperone A - Homo sapiens (Human)
P38117	ETFB_HUMAN	Electron transfer flavoprotein subunit beta - Homo sapiens (Human)
P50991	TCPD_HUMAN	T-complex protein 1 subunit delta - Homo sapiens (Human)
P05783	K1C18_HUMAN	Keratin, type I cytoskeletal 18 - Homo sapiens (Human)
P54727	RD23B_HUMAN	UV excision repair protein RAD23 homolog B - Homo sapiens (Human)
Q15121	PEA15_HUMAN	Astrocytic phosphoprotein PEA-15 - Homo sapiens (Human)
P60660	MYL6_HUMAN	Myosin light polypeptide 6 - Homo sapiens (Human)
P29966	MARCS_HUMAN	Myristoylated alanine-rich C-kinase substrate - Homo sapiens (Human)
P06309	KV205_HUMAN	Ig kappa chain V-II region GM607 precursor - Homo sapiens (Human)
P01617	KV204_HUMAN	Ig kappa chain V-II region TEW - Homo sapiens (Human)
P52272	HNRPM_HUMAN	Heterogeneous nuclear ribonucleoprotein M - Homo sapiens (Human)
P68371	TBB2C_HUMAN	Tubulin beta-2C chain - Homo sapiens (Human)
P04350	TBB4_HUMAN	Tubulin beta-4 chain - Homo sapiens (Human)
Q99867	TBB4Q_HUMAN	Tubulin beta-4q chain - Homo sapiens (Human)
P78371	TCPB_HUMAN	T-complex protein 1 subunit beta - Homo sapiens (Human)
Q15907	RB11B_HUMAN	Ras-related protein Rab-11B - Homo sapiens (Human)
P30084	ECHM_HUMAN	Enoyl-CoA hydratase, mitochondrial precursor - Homo sapiens (Human)
P34932	HSP74_HUMAN	Heat shock 70 kDa protein 4 - Homo sapiens (Human)
Q15819	UB2V2_HUMAN	Ubiquitin-conjugating enzyme E2 variant 2 - Homo sapiens (Human)
Q13404	UB2V1_HUMAN	Ubiquitin-conjugating enzyme E2 variant 1 - Homo sapiens (Human)
Q9BRP8	WIBG_HUMAN	Protein wibg homolog - Homo sapiens (Human)
P00367	DHE3_HUMAN	Glutamate dehydrogenase 1, mitochondrial precursor - Homo sapiens (Human)
P49448	DHE4_HUMAN	Glutamate dehydrogenase 2, mitochondrial precursor - Homo sapiens (Human)
P45974	UBP5_HUMAN	Ubiquitin carboxyl-terminal hydrolase 5 - Homo sapiens (Human)
P68036	UB2L3_HUMAN	Ubiquitin-conjugating enzyme E2 L3 - Homo sapiens (Human)
P23193	TCEA1_HUMAN	Transcription elongation factor A protein 1 - Homo sapiens (Human)
Q96FW1	OTUB1_HUMAN	Ubiquitin thioesterase OTUB1 - Homo sapiens (Human)
P26599	PTBP1_HUMAN	Polypyrimidine tract-binding protein 1 - Homo sapiens (Human)
P28072	PSB6_HUMAN	Proteasome subunit beta type-6 precursor - Homo sapiens (Human)
P31943	HNRH1_HUMAN	Heterogeneous nuclear ribonucleoprotein H - Homo sapiens (Human)
P30049	ATPD_HUMAN	ATP synthase delta chain, mitochondrial precursor - Homo sapiens (Human)
Q14980	NUMA1_HUMAN	Nuclear mitotic apparatus protein 1 - Homo sapiens (Human)
P36871	PGM1_HUMAN	Phosphoglucomutase-1 - Homo sapiens (Human)
Q07955	SFRS1_HUMAN	Splicing factor, arginine/serine-rich 1 - Homo sapiens (Human)
O43768	ENSA_HUMAN	Alpha-endosulfine - Homo sapiens (Human)
Q9Y2B0	MSAP_HUMAN	MIR-interacting saposin-like protein precursor - Homo sapiens (Human)
P09417	DHPR_HUMAN	Dihydropteridine reductase - Homo sapiens (Human)
P23381	SYWC_HUMAN	Tryptophanyl-tRNA synthetase, cytoplasmic - Homo sapiens (Human)
P53999	TCP4_HUMAN	Activated RNA polymerase II transcriptional coactivator p15 - Homo sapiens (Human)
O94903	PROSC_HUMAN	Proline synthetase co-transcribed bacterial homolog protein - Homo sapiens (Human)
P51148	RAB5C_HUMAN	Ras-related protein Rab-5C - Homo sapiens (Human)
P56537	IF6_HUMAN	Eukaryotic translation initiation factor 6 - Homo sapiens (Human)
P02545	LMNA_HUMAN	Lamin-A/C - Homo sapiens (Human)
Q13630	FCL_HUMAN	GDP-L-fucose synthetase - Homo sapiens (Human)
Q9Y266	NUDC_HUMAN	Nuclear migration protein nudC - Homo sapiens (Human)
P09110	THIK_HUMAN	3-ketoacyl-CoA thiolase, peroxisomal precursor - Homo sapiens (Human)
Q9Y2W1	TR150_HUMAN	Thyroid hormone receptor-associated protein 3 - Homo sapiens (Human)
O94760	DDAH1_HUMAN	N(G),N(G)-dimethylarginine dimethylaminohydrolase 1 - Homo sapiens (Human)
O60240	PLIN_HUMAN	Perilipin - Homo sapiens (Human)
O15143	ARC1B_HUMAN	Actin-related protein 2/3 complex subunit 1B - Homo sapiens (Human)
Q9NVA2	SEP11_HUMAN	Septin-11 - Homo sapiens (Human)
P02763	A1AG1_HUMAN	Alpha-1-acid glycoprotein 1 precursor - Homo sapiens (Human)
P62857	RS28_HUMAN	40S ribosomal protein S28 - Homo sapiens (Human)
P36957	ODO2_HUMAN	Dihydrolipoyllysine-residue succinyltransferase component of 2-oxoglutarate dehydrogenase complex, mitochondrial precursor - Homo sapiens (Human)
P16949	STMN1_HUMAN	Stathmin - Homo sapiens (Human)
P52943	CRIP2_HUMAN	Cysteine-rich protein 2 - Homo sapiens (Human)
P11413	G6PD_HUMAN	Glucose-6-phosphate 1-dehydrogenase - Homo sapiens (Human)
P46777	RL5_HUMAN	60S ribosomal protein L5 - Homo sapiens (Human)
Q9BS26	TXND4_HUMAN	Thioredoxin domain-containing protein 4 precursor - Homo sapiens (Human)
P05387	RLA2_HUMAN	60S acidic ribosomal protein P2 - Homo sapiens (Human)
Q13011	ECH1_HUMAN	Delta(3,5)-Delta(2,4)-dienoyl-CoA isomerase, mitochondrial precursor - Homo sapiens (Human)
Q9Y265	RUVB1_HUMAN	RuvB-like 1 - Homo sapiens (Human)
Q969E4	TCAL3_HUMAN	Transcription elongation factor A protein-like 3 - Homo sapiens (Human)
Q6IPX3	TCAL6_HUMAN	Transcription elongation factor A protein-like 6 - Homo sapiens (Human)
Q5H9L2	TCAL5_HUMAN	Transcription elongation factor A protein-like 5 - Homo sapiens (Human)
P60953	CDC42_HUMAN	Cell division control protein 42 homolog precursor - Homo sapiens (Human)
Q9UJU6	DBNL_HUMAN	Drebrin-like protein - Homo sapiens (Human)
Q99439	CNN2_HUMAN	Calponin-2 - Homo sapiens (Human)
P05155	IC1_HUMAN	Plasma protease C1 inhibitor precursor - Homo sapiens (Human)
P60981	DEST_HUMAN	Destrin - Homo sapiens (Human)
P23588	IF4B_HUMAN	Eukaryotic translation initiation factor 4B - Homo sapiens (Human)
P31146	COR1A_HUMAN	Coronin-1A - Homo sapiens (Human)
P24752	THIL_HUMAN	Acetyl-CoA acetyltransferase, mitochondrial precursor - Homo sapiens (Human)
Q14974	IMB1_HUMAN	Importin subunit beta-1 - Homo sapiens (Human)
P61160	ARP2_HUMAN	Actin-related protein 2 - Homo sapiens (Human)
P14317	HCLS1_HUMAN	Hematopoietic lineage cell-specific protein - Homo sapiens (Human)
P04181	OAT_HUMAN	Ornithine aminotransferase, mitochondrial precursor - Homo sapiens (Human)
P61758	PFD3_HUMAN	Prefoldin subunit 3 - Homo sapiens (Human)
P07954	FUMH_HUMAN	Fumarate hydratase, mitochondrial precursor - Homo sapiens (Human)
Q53EL6	PDCD4_HUMAN	Programmed cell death protein 4 - Homo sapiens (Human)
Q1KMD3	HNRL2_HUMAN	Heterogeneous nuclear ribonucleoprotein U-like protein 2 - Homo sapiens (Human)
Q32MZ4	LRRF1_HUMAN	Leucine-rich repeat flightless-interacting protein 1 - Homo sapiens (Human)
P27361	MK03_HUMAN	Mitogen-activated protein kinase 3 - Homo sapiens (Human)
P35222	CTNB1_HUMAN	Catenin beta-1 - Homo sapiens (Human)
Q16658	FSCN1_HUMAN	Fascin - Homo sapiens (Human)
Q04837	SSB_HUMAN	Single-stranded DNA-binding protein, mitochondrial precursor - Homo sapiens (Human)
O75608	LYPA1_HUMAN	Acyl-protein thioesterase 1 - Homo sapiens (Human)
Q93052	LPP_HUMAN	Lipoma-preferred partner - Homo sapiens (Human)
Q9UBR2	CATZ_HUMAN	Cathepsin Z precursor - Homo sapiens (Human)
P62829	RL23_HUMAN	60S ribosomal protein L23 - Homo sapiens (Human)
O95336	6PGL_HUMAN	6-phosphogluconolactonase - Homo sapiens (Human)
Q9UK76	HN1_HUMAN	Hematological and neurological expressed 1 protein - Homo sapiens (Human)
Q15366	PCBP2_HUMAN	Poly(rC)-binding protein 2 - Homo sapiens (Human)
Q9Y281	COF2_HUMAN	Cofilin-2 - Homo sapiens (Human)
P04207	KV308_HUMAN	Ig kappa chain V-III region CLL precursor - Homo sapiens (Human)
P52597	HNRPF_HUMAN	Heterogeneous nuclear ribonucleoprotein F - Homo sapiens (Human)
Q14241	ELOA1_HUMAN	Transcription elongation factor B polypeptide 3 - Homo sapiens (Human)
P10636	TAU_HUMAN	Microtubule-associated protein tau - Homo sapiens (Human)
P16989	DBPA_HUMAN	DNA-binding protein A - Homo sapiens (Human)
Q15746	MYLK_HUMAN	Myosin light chain kinase, smooth muscle - Homo sapiens (Human)
Q16798	MAON_HUMAN	NADP-dependent malic enzyme, mitochondrial precursor - Homo sapiens (Human)
P23368	MAOM_HUMAN	NAD-dependent malic enzyme, mitochondrial precursor - Homo sapiens (Human)
Q16836	HCDH_HUMAN	Hydroxyacyl-coenzyme A dehydrogenase, mitochondrial precursor - Homo sapiens (Human)
Q02218	ODO1_HUMAN	2-oxoglutarate dehydrogenase E1 component, mitochondrial precursor - Homo sapiens (Human)
Q96IZ0	PAWR_HUMAN	PRKC apoptosis WT1 regulator protein - Homo sapiens (Human)
Q8N8S7	ENAH_HUMAN	Protein enabled homolog - Homo sapiens (Human)
P98179	RBM3_HUMAN	Putative RNA-binding protein 3 - Homo sapiens (Human)
Q15417	CNN3_HUMAN	Calponin-3 - Homo sapiens (Human)
P46108	CRK_HUMAN	Proto-oncogene C-crk - Homo sapiens (Human)
P78417	GSTO1_HUMAN	Glutathione transferase omega-1 - Homo sapiens (Human)
P55809	SCOT_HUMAN	Succinyl-CoA:3-ketoacid-coenzyme A transferase 1, mitochondrial precursor - Homo sapiens (Human)
P52209	6PGD_HUMAN	6-phosphogluconate dehydrogenase, decarboxylating - Homo sapiens (Human)
P00568	KAD1_HUMAN	Adenylate kinase isoenzyme 1 - Homo sapiens (Human)
Q8NFI4	F10A5_HUMAN	Protein FAM10A5 - Homo sapiens (Human)
P50502	F10A1_HUMAN	Hsc70-interacting protein - Homo sapiens (Human)
P52815	RM12_HUMAN	39S ribosomal protein L12, mitochondrial precursor - Homo sapiens (Human)
P07203	GPX1_HUMAN	Glutathione peroxidase 1 - Homo sapiens (Human)
Q9NUQ9	FA49B_HUMAN	Protein FAM49B - Homo sapiens (Human)
Q12765	SCRN1_HUMAN	Secernin-1 - Homo sapiens (Human)
P61247	RS3A_HUMAN	40S ribosomal protein S3a - Homo sapiens (Human)
P31153	METK2_HUMAN	S-adenosylmethionine synthetase isoform type-2 - Homo sapiens (Human)
P12004	PCNA_HUMAN	Proliferating cell nuclear antigen - Homo sapiens (Human)
O75223	CG024_HUMAN	Uncharacterized protein C7orf24 - Homo sapiens (Human)
P50897	PPT1_HUMAN	Palmitoyl-protein thioesterase 1 precursor - Homo sapiens (Human)
P20042	IF2B_HUMAN	Eukaryotic translation initiation factor 2 subunit 2 - Homo sapiens (Human)
P18827	SDC1_HUMAN	Syndecan-1 precursor - Homo sapiens (Human)
O00151	PDLI1_HUMAN	PDZ and LIM domain protein 1 - Homo sapiens (Human)
Q9Y5Z4	HEBP2_HUMAN	Heme-binding protein 2 - Homo sapiens (Human)
P26447	S10A4_HUMAN	Protein S100-A4 - Homo sapiens (Human)
P24666	PPAC_HUMAN	Low molecular weight phosphotyrosine protein phosphatase - Homo sapiens (Human)
P18859	ATP5J_HUMAN	ATP synthase-coupling factor 6, mitochondrial precursor - Homo sapiens (Human)
Q9Y5V0	ZN706_HUMAN	Zinc finger protein 706 - Homo sapiens (Human)
P53611	PGTB_HUMAN	Geranylgeranyl transferase type-2 subunit beta - Homo sapiens (Human)
P22061	PIMT_HUMAN	Protein-L-isoaspartate(D-aspartate) O-methyltransferase - Homo sapiens (Human)
Q7KZF4	SND1_HUMAN	Staphylococcal nuclease domain-containing protein 1 - Homo sapiens (Human)
Q15056	IF4H_HUMAN	Eukaryotic translation initiation factor 4H - Homo sapiens (Human)
P36543	VATE1_HUMAN	Vacuolar ATP synthase subunit E 1 - Homo sapiens (Human)
Q92945	FUBP2_HUMAN	Far upstream element-binding protein 2 - Homo sapiens (Human)
Q9BR76	COR1B_HUMAN	Coronin-1B - Homo sapiens (Human)
Q99729	ROAA_HUMAN	Heterogeneous nuclear ribonucleoprotein A/B - Homo sapiens (Human)
P05198	IF2A_HUMAN	Eukaryotic translation initiation factor 2 subunit 1 - Homo sapiens (Human)
P61457	PHS_HUMAN	Pterin-4-alpha-carbinolamine dehydratase - Homo sapiens (Human)
P18085	ARF4_HUMAN	ADP-ribosylation factor 4 - Homo sapiens (Human)
P24534	EF1B_HUMAN	Elongation factor 1-beta - Homo sapiens (Human)
Q02878	RL6_HUMAN	60S ribosomal protein L6 - Homo sapiens (Human)
Q5TDH0	DDI2_HUMAN	DDI1 homolog 2 - Homo sapiens (Human)
Q9UN67	PCDBA_HUMAN	Protocadherin beta 10 precursor - Homo sapiens (Human)
P60900	PSA6_HUMAN	Proteasome subunit alpha type-6 - Homo sapiens (Human)
P20618	PSB1_HUMAN	Proteasome subunit beta type-1 precursor - Homo sapiens (Human)
P61158	ARP3_HUMAN	Actin-related protein 3 - Homo sapiens (Human)
O60888	CUTA_HUMAN	Protein CutA precursor - Homo sapiens (Human)
P55145	ARMET_HUMAN	Protein ARMET precursor - Homo sapiens (Human)
Q96AT1	K1143_HUMAN	Uncharacterized protein KIAA1143 - Homo sapiens (Human)
O95777	LSM8_HUMAN	U6 snRNA-associated Sm-like protein LSm8 - Homo sapiens (Human)
P11940	PABP1_HUMAN	Polyadenylate-binding protein 1 - Homo sapiens (Human)
Q9H361	PABP3_HUMAN	Polyadenylate-binding protein 3 - Homo sapiens (Human)
Q9Y365	PCTL_HUMAN	PCTP-like protein - Homo sapiens (Human)
P50990	TCPQ_HUMAN	T-complex protein 1 subunit theta - Homo sapiens (Human)
Q8N163	K1967_HUMAN	Protein KIAA1967 - Homo sapiens (Human)
O43488	ARK72_HUMAN	Aflatoxin B1 aldehyde reductase member 2 - Homo sapiens (Human)
Q96C19	EFHD2_HUMAN	EF-hand domain-containing protein 2 - Homo sapiens (Human)
O75369	FLNB_HUMAN	Filamin-B - Homo sapiens (Human)
Q9UNX3	RL26L_HUMAN	60S ribosomal protein L26-like 1 - Homo sapiens (Human)
P61254	RL26_HUMAN	60S ribosomal protein L26 - Homo sapiens (Human)
Q06210	GFPT1_HUMAN	Glucosamine--fructose-6-phosphate aminotransferase [isomerizing] 1 - Homo sapiens (Human)
Q96I99	SUCB2_HUMAN	Succinyl-CoA ligase [GDP-forming] beta-chain, mitochondrial precursor - Homo sapiens (Human)
P49368	TCPG_HUMAN	T-complex protein 1 subunit gamma - Homo sapiens (Human)
P01598	KV106_HUMAN	Ig kappa chain V-I region EU - Homo sapiens (Human)
P01602	KV110_HUMAN	Ig kappa chain V-I region HK102 precursor - Homo sapiens (Human)
P04434	KV310_HUMAN	Ig kappa chain V-III region VH precursor - Homo sapiens (Human)
Q9H444	CHM4B_HUMAN	Charged multivesicular body protein 4b - Homo sapiens (Human)
Q8NHP1	ARK74_HUMAN	Aflatoxin B1 aldehyde reductase member 4 - Homo sapiens (Human)
O95154	ARK73_HUMAN	Aflatoxin B1 aldehyde reductase member 3 - Homo sapiens (Human)
P13798	ACPH_HUMAN	Acylamino-acid-releasing enzyme - Homo sapiens (Human)
P62241	RS8_HUMAN	40S ribosomal protein S8 - Homo sapiens (Human)
P04632	CPNS1_HUMAN	Calpain small subunit 1 - Homo sapiens (Human)
P04217	A1BG_HUMAN	Alpha-1B-glycoprotein precursor - Homo sapiens (Human)
P50395	GDIB_HUMAN	Rab GDP dissociation inhibitor beta - Homo sapiens (Human)
P12081	SYHC_HUMAN	Histidyl-tRNA synthetase, cytoplasmic - Homo sapiens (Human)
P11586	C1TC_HUMAN	C-1-tetrahydrofolate synthase, cytoplasmic - Homo sapiens (Human)
P20810	ICAL_HUMAN	Calpastatin - Homo sapiens (Human)
P28065	PSB9_HUMAN	Proteasome subunit beta type-9 precursor - Homo sapiens (Human)
Q9H1E3	NUCKS_HUMAN	Nuclear ubiquitous casein and cyclin-dependent kinases substrate - Homo sapiens (Human)
Q14643	ITPR1_HUMAN	Inositol 1,4,5-trisphosphate receptor type 1 - Homo sapiens (Human)
P51888	PRELP_HUMAN	Prolargin precursor - Homo sapiens (Human)
P61586	RHOA_HUMAN	Transforming protein RhoA precursor - Homo sapiens (Human)
P30740	ILEU_HUMAN	Leukocyte elastase inhibitor - Homo sapiens (Human)
Q14376	GALE_HUMAN	UDP-glucose 4-epimerase - Homo sapiens (Human)
P60842	IF4A1_HUMAN	Eukaryotic initiation factor 4A-I - Homo sapiens (Human)
P35579	MYH9_HUMAN	Myosin-9 - Homo sapiens (Human)
Q9NR28	DBLOH_HUMAN	Diablo homolog, mitochondrial precursor - Homo sapiens (Human)
Q9UKM9	RALY_HUMAN	RNA-binding protein Raly - Homo sapiens (Human)
P26641	EF1G_HUMAN	Elongation factor 1-gamma - Homo sapiens (Human)
P07919	UCRH_HUMAN	Ubiquinol-cytochrome c reductase complex 11 kDa protein, mitochondrial precursor - Homo sapiens (Human)
P63173	RL38_HUMAN	60S ribosomal protein L38 - Homo sapiens (Human)
P25789	PSA4_HUMAN	Proteasome subunit alpha type-4 - Homo sapiens (Human)
Q04760	LGUL_HUMAN	Lactoylglutathione lyase - Homo sapiens (Human)
Q15691	MARE1_HUMAN	Microtubule-associated protein RP/EB family member 1 - Homo sapiens (Human)
Q96CP6	GRM1A_HUMAN	GRAM domain-containing protein 1A - Homo sapiens (Human)
Q9H2U2	IPYR2_HUMAN	Inorganic pyrophosphatase 2, mitochondrial precursor - Homo sapiens (Human)
P18669	PGAM1_HUMAN	Phosphoglycerate mutase 1 - Homo sapiens (Human)
P21281	VATB2_HUMAN	Vacuolar ATP synthase subunit B, brain isoform - Homo sapiens (Human)
P51665	PSD7_HUMAN	26S proteasome non-ATPase regulatory subunit 7 - Homo sapiens (Human)
P23396	RS3_HUMAN	40S ribosomal protein S3 - Homo sapiens (Human)
Q99714	HCD2_HUMAN	3-hydroxyacyl-CoA dehydrogenase type-2 - Homo sapiens (Human)
P51784	UBP11_HUMAN	Ubiquitin carboxyl-terminal hydrolase 11 - Homo sapiens (Human)
Q99584	S10AD_HUMAN	Protein S100-A13 - Homo sapiens (Human)
Q16555	DPYL2_HUMAN	Dihydropyrimidinase-related protein 2 - Homo sapiens (Human)
P18621	RL17_HUMAN	60S ribosomal protein L17 - Homo sapiens (Human)
Q8NFU3	KAT_HUMAN	Putative thiosulfate sulfurtransferase KAT - Homo sapiens (Human)
Q12906	ILF3_HUMAN	Interleukin enhancer-binding factor 3 - Homo sapiens (Human)
P30040	ERP29_HUMAN	Endoplasmic reticulum protein ERp29 precursor - Homo sapiens (Human)
P30484	1B46_HUMAN	HLA class I histocompatibility antigen, B-46 alpha chain precursor - Homo sapiens (Human)
P53004	BIEA_HUMAN	Biliverdin reductase A precursor - Homo sapiens (Human)
Q01082	SPTB2_HUMAN	Spectrin beta chain, brain 1 - Homo sapiens (Human)
P36776	LONM_HUMAN	Lon protease homolog, mitochondrial precursor - Homo sapiens (Human)
Q9UHD8	SEPT9_HUMAN	Septin-9 - Homo sapiens (Human)
Q9NY46	SCN3A_HUMAN	Sodium channel protein type 3 subunit alpha - Homo sapiens (Human)
Q9UKY7	CDV3_HUMAN	Protein CDV3 homolog - Homo sapiens (Human)
Q96C01	F136A_HUMAN	Protein FAM136A - Homo sapiens (Human)
P25398	RS12_HUMAN	40S ribosomal protein S12 - Homo sapiens (Human)
Q15435	PP1R7_HUMAN	Protein phosphatase 1 regulatory subunit 7 - Homo sapiens (Human)
Q8TF09	DLRB2_HUMAN	Dynein light chain roadblock-type 2 - Homo sapiens (Human)
Q8TDJ6	DMXL2_HUMAN	DmX-like protein 2 - Homo sapiens (Human)
P09651	ROA1_HUMAN	Heterogeneous nuclear ribonucleoprotein A1 - Homo sapiens (Human)
Q9UL46	PSME2_HUMAN	Proteasome activator complex subunit 2 - Homo sapiens (Human)
Q9Y6B6	SAR1B_HUMAN	GTP-binding protein SAR1b - Homo sapiens (Human)
P62310	LSM3_HUMAN	U6 snRNA-associated Sm-like protein LSm3 - Homo sapiens (Human)
P05452	TETN_HUMAN	Tetranectin precursor - Homo sapiens (Human)
P30048	PRDX3_HUMAN	Thioredoxin-dependent peroxide reductase, mitochondrial precursor - Homo sapiens (Human)
P07814	SYEP_HUMAN	Bifunctional aminoacyl-tRNA synthetase [Includes: Glutamyl-tRNA synthetase - Homo sapiens (Human)
Q9HAB8	PPCS_HUMAN	Phosphopantothenate--cysteine ligase - Homo sapiens (Human)
Q8NCN4	RN169_HUMAN	RING finger protein 169 - Homo sapiens (Human)
Q13885	TBB2A_HUMAN	Tubulin beta-2A chain - Homo sapiens (Human)
P00352	AL1A1_HUMAN	Retinal dehydrogenase 1 - Homo sapiens (Human)
Q9H7C9	CK067_HUMAN	UPF0366 protein C11orf67 - Homo sapiens (Human)
Q9NYF0	DACT1_HUMAN	Dapper homolog 1 - Homo sapiens (Human)
O15145	ARPC3_HUMAN	Actin-related protein 2/3 complex subunit 3 - Homo sapiens (Human)
Q76G19	PDZD4_HUMAN	PDZ domain-containing protein 4 - Homo sapiens (Human)
P25705	ATPA_HUMAN	ATP synthase subunit alpha, mitochondrial precursor - Homo sapiens (Human)
P12268	IMDH2_HUMAN	Inosine-5'-monophosphate dehydrogenase 2 - Homo sapiens (Human)
Q96CX2	KCD12_HUMAN	BTB/POZ domain-containing protein KCTD12 - Homo sapiens (Human)
Q96B45	CJ032_HUMAN	Uncharacterized protein C10orf32 - Homo sapiens (Human)
P15559	NQO1_HUMAN	NAD(P)H dehydrogenase [quinone] 1 - Homo sapiens (Human)
Q96A37	RN166_HUMAN	RING finger protein 166 - Homo sapiens (Human)
Q9UI36	DACH1_HUMAN	Dachshund homolog 1 - Homo sapiens (Human)
P47914	RL29_HUMAN	60S ribosomal protein L29 - Homo sapiens (Human)
Q9UHB6	LIMA1_HUMAN	LIM domain and actin-binding protein 1 - Homo sapiens (Human)
Q8IZP0	ABI1_HUMAN	Abl interactor 1 - Homo sapiens (Human)
P14854	CX6B1_HUMAN	Cytochrome c oxidase subunit VIb isoform 1 - Homo sapiens (Human)
Q13938	CAYP1_HUMAN	Calcyphosin - Homo sapiens (Human)
Q96PE2	ARHGH_HUMAN	Rho guanine nucleotide exchange factor 17 - Homo sapiens (Human)
Q3LXA3	DAK_HUMAN	Dihydroxyacetone kinase - Homo sapiens (Human)
P49419	AL7A1_HUMAN	Alpha-aminoadipic semialdehyde dehydrogenase - Homo sapiens (Human)
P17096	HMGA1_HUMAN	High mobility group protein HMG-I/HMG-Y - Homo sapiens (Human)
P62277	RS13_HUMAN	40S ribosomal protein S13 - Homo sapiens (Human)
Q13541	4EBP1_HUMAN	Eukaryotic translation initiation factor 4E-binding protein 1 - Homo sapiens (Human)
O95831	AIFM1_HUMAN	Apoptosis-inducing factor 1, mitochondrial precursor - Homo sapiens (Human)
P30038	AL4A1_HUMAN	Delta-1-pyrroline-5-carboxylate dehydrogenase, mitochondrial precursor - Homo sapiens (Human)
Q01415	GALK2_HUMAN	N-acetylgalactosamine kinase - Homo sapiens (Human)
Q71UI9	H2AV_HUMAN	Histone H2AV - Homo sapiens (Human)
Q8IYD8	FANCM_HUMAN	Fanconi anemia group M protein - Homo sapiens (Human)
P12111	CO6A3_HUMAN	Collagen alpha-3(VI) chain precursor - Homo sapiens (Human)
P54819	KAD2_HUMAN	Adenylate kinase isoenzyme 2, mitochondrial - Homo sapiens (Human)
P04179	SODM_HUMAN	Superoxide dismutase [Mn], mitochondrial precursor - Homo sapiens (Human)
P51149	RAB7A_HUMAN	Ras-related protein Rab-7a - Homo sapiens (Human)
O00244	ATOX1_HUMAN	Copper transport protein ATOX1 - Homo sapiens (Human)
Q99436	PSB7_HUMAN	Proteasome subunit beta type-7 precursor - Homo sapiens (Human)
Q15149	PLEC1_HUMAN	Plectin-1 - Homo sapiens (Human)
O14818	PSA7_HUMAN	Proteasome subunit alpha type-7 - Homo sapiens (Human)
P60983	GMFB_HUMAN	Glia maturation factor beta - Homo sapiens (Human)
Q9BYN0	SRXN1_HUMAN	Sulfiredoxin-1 - Homo sapiens (Human)
Q96HC4	PDLI5_HUMAN	PDZ and LIM domain protein 5 - Homo sapiens (Human)
Q96JN8	K1787_HUMAN	NHR domain-containing protein KIAA1787 - Homo sapiens (Human)
P14616	INSRR_HUMAN	Insulin receptor-related protein precursor - Homo sapiens (Human)
P12830	CADH1_HUMAN	Epithelial cadherin precursor - Homo sapiens (Human)
Q9GZY8	CB033_HUMAN	Uncharacterized protein C2orf33 - Homo sapiens (Human)
Q15843	NEDD8_HUMAN	NEDD8 precursor - Homo sapiens (Human)
Q7RTV3	ZN367_HUMAN	Zinc finger protein 367 - Homo sapiens (Human)
P15374	UCHL3_HUMAN	Ubiquitin carboxyl-terminal hydrolase isozyme L3 - Homo sapiens (Human)
P05090	APOD_HUMAN	Apolipoprotein D precursor - Homo sapiens (Human)
P02788	TRFL_HUMAN	Lactotransferrin precursor - Homo sapiens (Human)
P01861	IGHG4_HUMAN	Ig gamma-4 chain C region - Homo sapiens (Human)
P51991	ROA3_HUMAN	Heterogeneous nuclear ribonucleoprotein A3 - Homo sapiens (Human)
P02689	MYP2_HUMAN	Myelin P2 protein - Homo sapiens (Human)
P57053	H2BFS_HUMAN	Histone H2B type F-S - Homo sapiens (Human)
P58876	H2B1D_HUMAN	Histone H2B type 1-D - Homo sapiens (Human)
P33778	H2B1B_HUMAN	Histone H2B type 1-B - Homo sapiens (Human)
P06899	H2B1J_HUMAN	Histone H2B type 1-J - Homo sapiens (Human)
O60814	H2B1K_HUMAN	Histone H2B type 1-K - Homo sapiens (Human)
Q99880	H2B1L_HUMAN	Histone H2B type 1-L - Homo sapiens (Human)
Q99879	H2B1M_HUMAN	Histone H2B type 1-M - Homo sapiens (Human)
Q99877	H2B1N_HUMAN	Histone H2B type 1-N - Homo sapiens (Human)
Q93079	H2B1H_HUMAN	Histone H2B type 1-H - Homo sapiens (Human)
Q8N257	H2B3B_HUMAN	Histone H2B type 3-B - Homo sapiens (Human)
Q5QNW6	H2B2F_HUMAN	Histone H2B type 2-F - Homo sapiens (Human)
Q16778	H2B2E_HUMAN	Histone H2B type 2-E - Homo sapiens (Human)
P62807	H2B1C_HUMAN	Histone H2B type 1-C/E/F/G/I - Homo sapiens (Human)
P23527	H2B1O_HUMAN	Histone H2B type 1-O - Homo sapiens (Human)
Q96A08	H2B1A_HUMAN	Histone H2B type 1-A - Homo sapiens (Human)
P12277	KCRB_HUMAN	Creatine kinase B-type - Homo sapiens (Human)
P01042	KNG1_HUMAN	Kininogen-1 precursor - Homo sapiens (Human)
P0C0L5	CO4B_HUMAN	Complement C4-B precursor - Homo sapiens (Human)
P0C0L4	CO4A_HUMAN	Complement C4-A precursor - Homo sapiens (Human)
P20774	MIME_HUMAN	Mimecan precursor - Homo sapiens (Human)
Q14240	IF4A2_HUMAN	Eukaryotic initiation factor 4A-II - Homo sapiens (Human)
Q08043	ACTN3_HUMAN	Alpha-actinin-3 - Homo sapiens (Human)
P68032	ACTC_HUMAN	Actin, alpha cardiac muscle 1 - Homo sapiens (Human)
P62736	ACTA_HUMAN	Actin, aortic smooth muscle - Homo sapiens (Human)
P68133	ACTS_HUMAN	Actin, alpha skeletal muscle - Homo sapiens (Human)
P63267	ACTH_HUMAN	Actin, gamma-enteric smooth muscle - Homo sapiens (Human)
P07477	TRY1_HUMAN	Trypsin-1 precursor - Homo sapiens (Human)
P15259	PGAM2_HUMAN	Phosphoglycerate mutase 2 - Homo sapiens (Human)
P04155	TFF1_HUMAN	Trefoil factor 1 precursor - Homo sapiens (Human)
P47755	CAZA2_HUMAN	F-actin-capping protein subunit alpha-2 - Homo sapiens (Human)
P52907	CAZA1_HUMAN	F-actin-capping protein subunit alpha-1 - Homo sapiens (Human)
P07602	SAP_HUMAN	Proactivator polypeptide precursor [Contains: Saposin-A - Homo sapiens (Human)
Q9NY65	TBA8_HUMAN	Tubulin alpha-8 chain - Homo sapiens (Human)
Q13748	TBA3C_HUMAN	Tubulin alpha-3C/D chain - Homo sapiens (Human)
Q6PEY2	TBA3E_HUMAN	Tubulin alpha-3E chain - Homo sapiens (Human)
P68366	TBA4A_HUMAN	Tubulin alpha-4A chain - Homo sapiens (Human)
Q9NZT1	CALL5_HUMAN	Calmodulin-like protein 5 - Homo sapiens (Human)
Q16543	CDC37_HUMAN	Hsp90 co-chaperone Cdc37 - Homo sapiens (Human)
P23526	SAHH_HUMAN	Adenosylhomocysteinase - Homo sapiens (Human)
P62854	RS26_HUMAN	40S ribosomal protein S26 - Homo sapiens (Human)
Q5JNZ5	RS26L_HUMAN	40S ribosomal protein S26-like 1 - Homo sapiens (Human)
P26440	IVD_HUMAN	Isovaleryl-CoA dehydrogenase, mitochondrial precursor - Homo sapiens (Human)
P05161	UCRP_HUMAN	Interferon-induced 17 kDa protein precursor [Contains: Ubiquitin cross-reactive protein - Homo sapiens (Human)
P49006	MRP_HUMAN	MARCKS-related protein - Homo sapiens (Human)
P62140	PP1B_HUMAN	Serine/threonine-protein phosphatase PP1-beta catalytic subunit - Homo sapiens (Human)
O00299	CLIC1_HUMAN	Chloride intracellular channel protein 1 - Homo sapiens (Human)
Q07507	DERM_HUMAN	Dermatopontin precursor - Homo sapiens (Human)
P58546	MTPN_HUMAN	Myotrophin - Homo sapiens (Human)
P01777	HV316_HUMAN	Ig heavy chain V-III region TEI - Homo sapiens (Human)
P01766	HV305_HUMAN	Ig heavy chain V-III region BRO - Homo sapiens (Human)
Q15370	ELOB_HUMAN	Transcription elongation factor B polypeptide 2 - Homo sapiens (Human)
P30043	BLVRB_HUMAN	Flavin reductase - Homo sapiens (Human)
Q01105	SET_HUMAN	Protein SET - Homo sapiens (Human)
P36578	RL4_HUMAN	60S ribosomal protein L4 - Homo sapiens (Human)
Q9NTK5	OLA1_HUMAN	Obg-like ATPase 1 - Homo sapiens (Human)
P08729	K2C7_HUMAN	Keratin, type II cytoskeletal 7 - Homo sapiens (Human)
Q6NZI2	PTRF_HUMAN	Polymerase I and transcript release factor - Homo sapiens (Human)
P54578	UBP14_HUMAN	Ubiquitin carboxyl-terminal hydrolase 14 - Homo sapiens (Human)
P21291	CSRP1_HUMAN	Cysteine and glycine-rich protein 1 - Homo sapiens (Human)
P00450	CERU_HUMAN	Ceruloplasmin precursor - Homo sapiens (Human)
Q9NRV9	HEBP1_HUMAN	Heme-binding protein 1 - Homo sapiens (Human)
Q15772	SPEG_HUMAN	Striated muscle preferentially expressed protein kinase - Homo sapiens (Human)
P10253	LYAG_HUMAN	Lysosomal alpha-glucosidase precursor - Homo sapiens (Human)
Q13642	FHL1_HUMAN	Four and a half LIM domains protein 1 - Homo sapiens (Human)
Q8IZP2	F10A4_HUMAN	Protein FAM10A4 - Homo sapiens (Human)
O60506	HNRPQ_HUMAN	Heterogeneous nuclear ribonucleoprotein Q - Homo sapiens (Human)
Q9UJ99	CAD22_HUMAN	Cadherin-22 precursor - Homo sapiens (Human)
Q16851	UGPA_HUMAN	UTP--glucose-1-phosphate uridylyltransferase - Homo sapiens (Human)
P08294	SODE_HUMAN	Extracellular superoxide dismutase [Cu-Zn] precursor - Homo sapiens (Human)
P62917	RL8_HUMAN	60S ribosomal protein L8 - Homo sapiens (Human)
Q70CQ2	UBP34_HUMAN	Ubiquitin carboxyl-terminal hydrolase 34 - Homo sapiens (Human)
Q8IYB1	CC059_HUMAN	Uncharacterized protein C3orf59 - Homo sapiens (Human)
P30405	PPIF_HUMAN	Peptidyl-prolyl cis-trans isomerase, mitochondrial precursor - Homo sapiens (Human)
P07858	CATB_HUMAN	Cathepsin B precursor - Homo sapiens (Human)
P55786	PSA_HUMAN	Puromycin-sensitive aminopeptidase - Homo sapiens (Human)
P84077	ARF1_HUMAN	ADP-ribosylation factor 1 - Homo sapiens (Human)
P61204	ARF3_HUMAN	ADP-ribosylation factor 3 - Homo sapiens (Human)
Q7Z4W1	DCXR_HUMAN	L-xylulose reductase - Homo sapiens (Human)
Q8WWR8	NEUR4_HUMAN	Sialidase-4 - Homo sapiens (Human)
P07355	ANXA2_HUMAN	Annexin A2 - Homo sapiens (Human)
Q6P050	FXL22_HUMAN	F-box/LRR-repeat protein 22 - Homo sapiens (Human)
Q9BX84	TRPM6_HUMAN	Transient receptor potential cation channel subfamily M member 6 - Homo sapiens (Human)
O60664	M6PBP_HUMAN	Mannose-6-phosphate receptor-binding protein 1 - Homo sapiens (Human)
Q9BST9	RTKN_HUMAN	Rhotekin - Homo sapiens (Human)
Q9NZN4	EHD2_HUMAN	EH domain-containing protein 2 - Homo sapiens (Human)
Q09028	RBBP4_HUMAN	Histone-binding protein RBBP4 - Homo sapiens (Human)
P10768	ESTD_HUMAN	S-formylglutathione hydrolase - Homo sapiens (Human)
P30613	KPYR_HUMAN	Pyruvate kinase isozymes R/L - Homo sapiens (Human)
Q08257	QOR_HUMAN	Quinone oxidoreductase - Homo sapiens (Human)
P35637	FUS_HUMAN	RNA-binding protein FUS - Homo sapiens (Human)
P21675	TAF1_HUMAN	Transcription initiation factor TFIID subunit 1 - Homo sapiens (Human)
P52566	GDIS_HUMAN	Rho GDP-dissociation inhibitor 2 - Homo sapiens (Human)
Q96G03	PGM2_HUMAN	Phosphoglucomutase-2 - Homo sapiens (Human)
Q6P2Q9	PRP8_HUMAN	Pre-mRNA-processing-splicing factor 8 - Homo sapiens (Human)
P13489	RINI_HUMAN	Ribonuclease inhibitor - Homo sapiens (Human)
Q70Z35	DEPD2_HUMAN	DEP domain-containing protein 2 - Homo sapiens (Human)
P43686	PRS6B_HUMAN	26S protease regulatory subunit 6B - Homo sapiens (Human)
Q96JH8	K1849_HUMAN	Uncharacterized protein KIAA1849 - Homo sapiens (Human)
Q96ST3	SIN3A_HUMAN	Paired amphipathic helix protein Sin3a - Homo sapiens (Human)
Q13428	TCOF_HUMAN	Treacle protein - Homo sapiens (Human)
P43246	MSH2_HUMAN	DNA mismatch repair protein Msh2 - Homo sapiens (Human)
P12273	PIP_HUMAN	Prolactin-inducible protein precursor - Homo sapiens (Human)
P01597	KV105_HUMAN	Ig kappa chain V-I region DEE - Homo sapiens (Human)
P12270	TPR_HUMAN	Nucleoprotein TPR - Homo sapiens (Human)
P09211	GSTP1_HUMAN	Glutathione S-transferase P - Homo sapiens (Human)
P04080	CYTB_HUMAN	Cystatin-B - Homo sapiens (Human)
P35030	TRY3_HUMAN	Trypsin-3 precursor - Homo sapiens (Human)
P08134	RHOC_HUMAN	Rho-related GTP-binding protein RhoC precursor - Homo sapiens (Human)
P15104	GLNA_HUMAN	Glutamine synthetase - Homo sapiens (Human)
P07108	ACBP_HUMAN	Acyl-CoA-binding protein - Homo sapiens (Human)
P07437	TBB5_HUMAN	Tubulin beta chain - Homo sapiens (Human)
P01008	ANT3_HUMAN	Antithrombin-III precursor - Homo sapiens (Human)
P05091	ALDH2_HUMAN	Aldehyde dehydrogenase, mitochondrial precursor - Homo sapiens (Human)
Q9NR45	SIAS_HUMAN	Sialic acid synthase - Homo sapiens (Human)
Q8WUM4	PDC6I_HUMAN	Programmed cell death 6-interacting protein - Homo sapiens (Human)
P10909	CLUS_HUMAN	Clusterin precursor - Homo sapiens (Human)
P31937	3HIDH_HUMAN	3-hydroxyisobutyrate dehydrogenase, mitochondrial precursor - Homo sapiens (Human)
P02792	FRIL_HUMAN	Ferritin light chain - Homo sapiens (Human)
Q15181	IPYR_HUMAN	Inorganic pyrophosphatase - Homo sapiens (Human)
P09429	HMGB1_HUMAN	High mobility group protein B1 - Homo sapiens (Human)
Q9UGV6	HMG1X_HUMAN	High mobility group protein 1-like 10 - Homo sapiens (Human)
P31151	S10A7_HUMAN	Protein S100-A7 - Homo sapiens (Human)
Q86SG5	S1A7A_HUMAN	Protein S100-A7A - Homo sapiens (Human)
P49773	HINT1_HUMAN	Histidine triad nucleotide-binding protein 1 - Homo sapiens (Human)
P17931	LEG3_HUMAN	Galectin-3 - Homo sapiens (Human)
P22307	NLTP_HUMAN	Non-specific lipid-transfer protein - Homo sapiens (Human)
P63000	RAC1_HUMAN	Ras-related C3 botulinum toxin substrate 1 precursor - Homo sapiens (Human)
P15153	RAC2_HUMAN	Ras-related C3 botulinum toxin substrate 2 precursor - Homo sapiens (Human)
P62942	FKB1A_HUMAN	FK506-binding protein 1A - Homo sapiens (Human)
P09622	DLDH_HUMAN	Dihydrolipoyl dehydrogenase, mitochondrial precursor - Homo sapiens (Human)
Q12905	ILF2_HUMAN	Interleukin enhancer-binding factor 2 - Homo sapiens (Human)
P19367	HXK1_HUMAN	Hexokinase-1 - Homo sapiens (Human)
Q8NCW5	AIBP_HUMAN	Apolipoprotein A-I-binding protein precursor - Homo sapiens (Human)
P01833	PIGR_HUMAN	Polymeric-immunoglobulin receptor precursor - Homo sapiens (Human)
P13645	K1C10_HUMAN	Keratin, type I cytoskeletal 10 - Homo sapiens (Human)
O60547	GMDS_HUMAN	GDP-mannose 4,6 dehydratase - Homo sapiens (Human)
Q96NY7	CLIC6_HUMAN	Chloride intracellular channel 6 - Homo sapiens (Human)
P00492	HPRT_HUMAN	Hypoxanthine-guanine phosphoribosyltransferase - Homo sapiens (Human)
P50238	CRIP1_HUMAN	Cysteine-rich protein 1 - Homo sapiens (Human)
P08758	ANXA5_HUMAN	Annexin A5 - Homo sapiens (Human)
P04040	CATA_HUMAN	Catalase - Homo sapiens (Human)
P19652	A1AG2_HUMAN	Alpha-1-acid glycoprotein 2 precursor - Homo sapiens (Human)
P80748	LV302_HUMAN	Ig lambda chain V-III region LOI - Homo sapiens (Human)
P04083	ANXA1_HUMAN	Annexin A1 - Homo sapiens (Human)
P00918	CAH2_HUMAN	Carbonic anhydrase 2 - Homo sapiens (Human)
Q8NBS9	TXND5_HUMAN	Thioredoxin domain-containing protein 5 precursor - Homo sapiens (Human)
P63241	IF5A1_HUMAN	Eukaryotic translation initiation factor 5A-1 - Homo sapiens (Human)
Q9GZV4	IF5A2_HUMAN	Eukaryotic translation initiation factor 5A-2 - Homo sapiens (Human)
Q16568	CART_HUMAN	Cocaine- and amphetamine-regulated transcript protein precursor [Contains: CART(1-39); CART(42-89)] - Homo sapiens (Human)
P13804	ETFA_HUMAN	Electron transfer flavoprotein subunit alpha, mitochondrial precursor - Homo sapiens (Human)
P01596	KV104_HUMAN	Ig kappa chain V-I region CAR - Homo sapiens (Human)
P01019	ANGT_HUMAN	Angiotensinogen precursor - Homo sapiens (Human)
Q14651	PLSI_HUMAN	Plastin-1 - Homo sapiens (Human)
P12956	KU70_HUMAN	ATP-dependent DNA helicase 2 subunit 1 - Homo sapiens (Human)
P04259	K2C6B_HUMAN	Keratin, type II cytoskeletal 6B - Homo sapiens (Human)
P48668	K2C6C_HUMAN	Keratin, type II cytoskeletal 6C - Homo sapiens (Human)
P13647	K2C5_HUMAN	Keratin, type II cytoskeletal 5 - Homo sapiens (Human)
P35908	K22E_HUMAN	Keratin, type II cytoskeletal 2 epidermal - Homo sapiens (Human)
P02538	K2C6A_HUMAN	Keratin, type II cytoskeletal 6A - Homo sapiens (Human)
Q9UNF1	MAGD2_HUMAN	Melanoma-associated antigen D2 - Homo sapiens (Human)
P49721	PSB2_HUMAN	Proteasome subunit beta type-2 - Homo sapiens (Human)
P31939	PUR9_HUMAN	Bifunctional purine biosynthesis protein PURH [Includes: Phosphoribosylaminoimidazolecarboxamide formyltransferase - Homo sapiens (Human)
Q9NY33	DPP3_HUMAN	Dipeptidyl-peptidase 3 - Homo sapiens (Human)
P84085	ARF5_HUMAN	ADP-ribosylation factor 5 - Homo sapiens (Human)
P23946	CMA1_HUMAN	Chymase precursor - Homo sapiens (Human)
P04196	HRG_HUMAN	Histidine-rich glycoprotein precursor - Homo sapiens (Human)
P01781	HV320_HUMAN	Ig heavy chain V-III region GAL - Homo sapiens (Human)
Q14011	CIRBP_HUMAN	Cold-inducible RNA-binding protein - Homo sapiens (Human)
O95861	BPNT1_HUMAN	3'(2'),5'-bisphosphate nucleotidase 1 - Homo sapiens (Human)
P01714	LV301_HUMAN	Ig lambda chain V-III region SH - Homo sapiens (Human)
O95571	ETHE1_HUMAN	ETHE1 protein, mitochondrial precursor - Homo sapiens (Human)
Q15185	TEBP_HUMAN	Prostaglandin E synthase 3 - Homo sapiens (Human)
O14979	HNRDL_HUMAN	Heterogeneous nuclear ribonucleoprotein D-like - Homo sapiens (Human)
Q9H254	SPTN4_HUMAN	Spectrin beta chain, brain 3 - Homo sapiens (Human)
Q15293	RCN1_HUMAN	Reticulocalbin-1 precursor - Homo sapiens (Human)
O43598	RCL_HUMAN	c-Myc-responsive protein Rcl - Homo sapiens (Human)
O43390	HNRPR_HUMAN	Heterogeneous nuclear ribonucleoprotein R - Homo sapiens (Human)
P30520	PURA2_HUMAN	Adenylosuccinate synthetase isozyme 2 - Homo sapiens (Human)
O75083	WDR1_HUMAN	WD repeat-containing protein 1 - Homo sapiens (Human)
P19823	ITIH2_HUMAN	Inter-alpha-trypsin inhibitor heavy chain H2 precursor - Homo sapiens (Human)
P30046	DOPD_HUMAN	D-dopachrome decarboxylase - Homo sapiens (Human)
P28001	H2A1E_HUMAN	Histone H2A type 1-E - Homo sapiens (Human)
P04908	H2A1B_HUMAN	Histone H2A type 1-B - Homo sapiens (Human)
Q96QV6	H2A1A_HUMAN	Histone H2A type 1-A - Homo sapiens (Human)
Q8IUE6	H2A2B_HUMAN	Histone H2A type 2-B - Homo sapiens (Human)
Q99878	H2A1J_HUMAN	Histone H2A type 1-J - Homo sapiens (Human)
Q96KK5	H2A1H_HUMAN	Histone H2A type 1-H - Homo sapiens (Human)
P20671	H2A1D_HUMAN	Histone H2A type 1-D - Homo sapiens (Human)
P0C0S8	H2A1_HUMAN	Histone H2A type 1 - Homo sapiens (Human)
Q93077	H2A1C_HUMAN	Histone H2A type 1-C - Homo sapiens (Human)
Q7L7L0	H2A3_HUMAN	Histone H2A type 3 - Homo sapiens (Human)
Q6FI13	H2A2A_HUMAN	Histone H2A type 2-A - Homo sapiens (Human)
Q16777	H2A2C_HUMAN	Histone H2A type 2-C - Homo sapiens (Human)
P16104	H2AX_HUMAN	Histone H2A.x - Homo sapiens (Human)
P46940	IQGA1_HUMAN	Ras GTPase-activating-like protein IQGAP1 - Homo sapiens (Human)
P35527	K1C9_HUMAN	Keratin, type I cytoskeletal 9 - Homo sapiens (Human)
P01764	HV303_HUMAN	Ig heavy chain V-III region VH26 precursor - Homo sapiens (Human)
P01776	HV315_HUMAN	Ig heavy chain V-III region WAS - Homo sapiens (Human)
P01779	HV318_HUMAN	Ig heavy chain V-III region TUR - Homo sapiens (Human)
P01774	HV313_HUMAN	Ig heavy chain V-III region POM - Homo sapiens (Human)
P01765	HV304_HUMAN	Ig heavy chain V-III region TIL - Homo sapiens (Human)
P62753	RS6_HUMAN	40S ribosomal protein S6 - Homo sapiens (Human)
Q9HC38	GLOD4_HUMAN	Glyoxalase domain-containing protein 4 - Homo sapiens (Human)
Q96C12	ARMC5_HUMAN	Armadillo repeat-containing protein 5 - Homo sapiens (Human)
Q9HCC0	MCCC2_HUMAN	Methylcrotonoyl-CoA carboxylase beta chain, mitochondrial precursor - Homo sapiens (Human)
P40227	TCPZ_HUMAN	T-complex protein 1 subunit zeta - Homo sapiens (Human)
Q92526	TCPW_HUMAN	T-complex protein 1 subunit zeta-2 - Homo sapiens (Human)
P06730	IF4E_HUMAN	Eukaryotic translation initiation factor 4E - Homo sapiens (Human)
P24821	TENA_HUMAN	Tenascin precursor - Homo sapiens (Human)
P55263	ADK_HUMAN	Adenosine kinase - Homo sapiens (Human)
P21266	GSTM3_HUMAN	Glutathione S-transferase Mu 3 - Homo sapiens (Human)
P08603	CFAH_HUMAN	Complement factor H precursor - Homo sapiens (Human)
P43490	NAMPT_HUMAN	Nicotinamide phosphoribosyltransferase - Homo sapiens (Human)
O75323	NIPS2_HUMAN	Protein NipSnap2 - Homo sapiens (Human)
P04208	LV106_HUMAN	Ig lambda chain V-I region WAH - Homo sapiens (Human)
P01700	LV102_HUMAN	Ig lambda chain V-I region HA - Homo sapiens (Human)
P55011	S12A2_HUMAN	Solute carrier family 12 member 2 - Homo sapiens (Human)
P07996	TSP1_HUMAN	Thrombospondin-1 precursor - Homo sapiens (Human)
Q07666	SAM68_HUMAN	KH domain-containing, RNA-binding, signal transduction-associated protein 1 - Homo sapiens (Human)
P55795	HNRH2_HUMAN	Heterogeneous nuclear ribonucleoprotein H' - Homo sapiens (Human)
O00148	DDX39_HUMAN	ATP-dependent RNA helicase DDX39 - Homo sapiens (Human)
Q13838	UAP56_HUMAN	Spliceosome RNA helicase BAT1 - Homo sapiens (Human)
Q13509	TBB3_HUMAN	Tubulin beta-3 chain - Homo sapiens (Human)
P01611	KV119_HUMAN	Ig kappa chain V-I region Wes - Homo sapiens (Human)
Q02252	MMSA_HUMAN	Methylmalonate-semialdehyde dehydrogenase [acylating], mitochondrial precursor - Homo sapiens (Human)
Q99471	PFD5_HUMAN	Prefoldin subunit 5 - Homo sapiens (Human)
P33176	KINH_HUMAN	Kinesin heavy chain - Homo sapiens (Human)
P16070	CD44_HUMAN	CD44 antigen precursor - Homo sapiens (Human)
Q13442	HAP28_HUMAN	28 kDa heat- and acid-stable phosphoprotein - Homo sapiens (Human)
P46926	GNPI_HUMAN	Glucosamine-6-phosphate isomerase - Homo sapiens (Human)
Q9H0U4	RAB1B_HUMAN	Ras-related protein Rab-1B - Homo sapiens (Human)
P62820	RAB1A_HUMAN	Ras-related protein Rab-1A - Homo sapiens (Human)
P01768	HV307_HUMAN	Ig heavy chain V-III region CAM - Homo sapiens (Human)
P26640	SYV_HUMAN	Valyl-tRNA synthetase - Homo sapiens (Human)
Q9NQW7	XPP1_HUMAN	Xaa-Pro aminopeptidase 1 - Homo sapiens (Human)
P25787	PSA2_HUMAN	Proteasome subunit alpha type-2 - Homo sapiens (Human)
P01034	CYTC_HUMAN	Cystatin-C precursor - Homo sapiens (Human)
Q9UJ70	NAGK_HUMAN	N-acetylglucosamine kinase - Homo sapiens (Human)
Q15019	SEPT2_HUMAN	Septin-2 - Homo sapiens (Human)
P61106	RAB14_HUMAN	Ras-related protein Rab-14 - Homo sapiens (Human)
P30050	RL12_HUMAN	60S ribosomal protein L12 - Homo sapiens (Human)
O95302	FKBP9_HUMAN	FK506-binding protein 9 precursor - Homo sapiens (Human)
Q8NBJ7	SUMF2_HUMAN	Sulfatase-modifying factor 2 precursor - Homo sapiens (Human)
Q13185	CBX3_HUMAN	Chromobox protein homolog 3 - Homo sapiens (Human)
P63165	SUMO1_HUMAN	Small ubiquitin-related modifier 1 precursor - Homo sapiens (Human)
P20290	BTF3_HUMAN	Transcription factor BTF3 - Homo sapiens (Human)
P18124	RL7_HUMAN	60S ribosomal protein L7 - Homo sapiens (Human)
P05388	RLA0_HUMAN	60S acidic ribosomal protein P0 - Homo sapiens (Human)
P02766	TTHY_HUMAN	Transthyretin precursor - Homo sapiens (Human)
O43423	AN32C_HUMAN	Acidic leucine-rich nuclear phosphoprotein 32 family member C - Homo sapiens (Human)
Q96IU4	ABHEB_HUMAN	Abhydrolase domain-containing protein 14B - Homo sapiens (Human)
P68402	PA1B2_HUMAN	Platelet-activating factor acetylhydrolase IB subunit beta - Homo sapiens (Human)
P62805	H4_HUMAN	Histone H4 - Homo sapiens (Human)
P61970	NTF2_HUMAN	Nuclear transport factor 2 - Homo sapiens (Human)
P49720	PSB3_HUMAN	Proteasome subunit beta type-3 - Homo sapiens (Human)
P28482	MK01_HUMAN	Mitogen-activated protein kinase 1 - Homo sapiens (Human)
P28070	PSB4_HUMAN	Proteasome subunit beta type-4 precursor - Homo sapiens (Human)
P08708	RS17_HUMAN	40S ribosomal protein S17 - Homo sapiens (Human)
P06314	KV404_HUMAN	Ig kappa chain V-IV region B17 precursor - Homo sapiens (Human)
P06313	KV403_HUMAN	Ig kappa chain V-IV region JI precursor - Homo sapiens (Human)
P06312	KV401_HUMAN	Ig kappa chain V-IV region precursor - Homo sapiens (Human)
P01625	KV402_HUMAN	Ig kappa chain V-IV region Len - Homo sapiens (Human)
P01762	HV301_HUMAN	Ig heavy chain V-III region TRO - Homo sapiens (Human)
O00764	PDXK_HUMAN	Pyridoxal kinase - Homo sapiens (Human)
Q9UBQ0	VPS29_HUMAN	Vacuolar protein sorting-associated protein 29 - Homo sapiens (Human)
Q96L21	RL10L_HUMAN	60S ribosomal protein L10-like - Homo sapiens (Human)
P27635	RL10_HUMAN	60S ribosomal protein L10 - Homo sapiens (Human)
Q13126	MTAP_HUMAN	S-methyl-5-thioadenosine phosphorylase - Homo sapiens (Human)
Q03154	ACY1_HUMAN	Aminoacylase-1 - Homo sapiens (Human)
P61960	UFM1_HUMAN	Ubiquitin-fold modifier 1 precursor - Homo sapiens (Human)
P23297	S10A1_HUMAN	Protein S100-A1 - Homo sapiens (Human)
P05386	RLA1_HUMAN	60S acidic ribosomal protein P1 - Homo sapiens (Human)
P02753	RETBP_HUMAN	Plasma retinol-binding protein precursor - Homo sapiens (Human)
O43852	CALU_HUMAN	Calumenin precursor - Homo sapiens (Human)
P25788	PSA3_HUMAN	Proteasome subunit alpha type-3 - Homo sapiens (Human)
Q86UK7	ZN598_HUMAN	Zinc finger protein 598 - Homo sapiens (Human)
Q8IYF1	ELOA2_HUMAN	RNA polymerase II transcription factor SIII subunit A2 - Homo sapiens (Human)
Q04828	AK1C1_HUMAN	Aldo-keto reductase family 1 member C1 - Homo sapiens (Human)
P17516	AK1C4_HUMAN	Aldo-keto reductase family 1 member C4 - Homo sapiens (Human)
P42330	AK1C3_HUMAN	Aldo-keto reductase family 1 member C3 - Homo sapiens (Human)
Q99536	VAT1_HUMAN	Synaptic vesicle membrane protein VAT-1 homolog - Homo sapiens (Human)
P08236	BGLR_HUMAN	Beta-glucuronidase precursor - Homo sapiens (Human)
P13693	TCTP_HUMAN	Translationally-controlled tumor protein - Homo sapiens (Human)
Q16787	LAMA3_HUMAN	Laminin subunit alpha-3 precursor - Homo sapiens (Human)
Q9Y592	CCD41_HUMAN	Coiled-coil domain-containing protein 41 - Homo sapiens (Human)
Q8WV93	LACE1_HUMAN	Lactation elevated protein 1 - Homo sapiens (Human)
Q9ULA0	DNPEP_HUMAN	Aspartyl aminopeptidase - Homo sapiens (Human)
P06727	APOA4_HUMAN	Apolipoprotein A-IV precursor - Homo sapiens (Human)
P46776	RL27A_HUMAN	60S ribosomal protein L27a - Homo sapiens (Human)
Q07021	C1QBP_HUMAN	Complement component 1 Q subcomponent-binding protein, mitochondrial precursor - Homo sapiens (Human)
Q13075	BIRC1_HUMAN	Baculoviral IAP repeat-containing protein 1 - Homo sapiens (Human)
Q9UBT2	SAE2_HUMAN	SUMO-activating enzyme subunit 2 - Homo sapiens (Human)
P09972	ALDOC_HUMAN	Fructose-bisphosphate aldolase C - Homo sapiens (Human)
Q8IY17	PLPL6_HUMAN	Neuropathy target esterase - Homo sapiens (Human)
P20848	A1ATR_HUMAN	Alpha-1-antitrypsin-related protein precursor - Homo sapiens (Human)
Q96PD5	PGRP2_HUMAN	N-acetylmuramoyl-L-alanine amidase precursor - Homo sapiens (Human)
Q6P3V2	Z585A_HUMAN	Zinc finger protein 585A - Homo sapiens (Human)
Q9UKK9	NUDT5_HUMAN	ADP-sugar pyrophosphatase - Homo sapiens (Human)
Q8IVL0	NAV3_HUMAN	Neuron navigator 3 - Homo sapiens (Human)
Q9HB71	CYBP_HUMAN	Calcyclin-binding protein - Homo sapiens (Human)
P40189	IL6RB_HUMAN	Interleukin-6 receptor subunit beta precursor - Homo sapiens (Human)
Q9BXT4	TDRD1_HUMAN	Tudor domain-containing protein 1 - Homo sapiens (Human)
P09488	GSTM1_HUMAN	Glutathione S-transferase Mu 1 - Homo sapiens (Human)
Q5QGS0	K2022_HUMAN	Uncharacterized protein KIAA2022 - Homo sapiens (Human)
P05362	ICAM1_HUMAN	Intercellular adhesion molecule 1 precursor - Homo sapiens (Human)
O43909	EXTL3_HUMAN	Exostosin-like 3 - Homo sapiens (Human)
P35611	ADDA_HUMAN	Alpha-adducin - Homo sapiens (Human)
Q96T58	MINT_HUMAN	Msx2-interacting protein - Homo sapiens (Human)
Q9UQ80	PA2G4_HUMAN	Proliferation-associated protein 2G4 - Homo sapiens (Human)
P25815	S100P_HUMAN	Protein S100-P - Homo sapiens (Human)
Q9H0I3	CC113_HUMAN	Coiled-coil domain-containing protein 113 - Homo sapiens (Human)
Q9NP78	ABCB9_HUMAN	ATP-binding cassette sub-family B member 9 precursor - Homo sapiens (Human)
P62847	RS24_HUMAN	40S ribosomal protein S24 - Homo sapiens (Human)
Q8WZ74	CTTB2_HUMAN	Cortactin-binding protein 2 - Homo sapiens (Human)
P06400	RB_HUMAN	Retinoblastoma-associated protein - Homo sapiens (Human)
P26639	SYTC_HUMAN	Threonyl-tRNA synthetase, cytoplasmic - Homo sapiens (Human)
Q14416	GRM2_HUMAN	Metabotropic glutamate receptor 2 precursor - Homo sapiens (Human)
Q13951	PEBB_HUMAN	Core-binding factor subunit beta - Homo sapiens (Human)
Q9UPR0	PLCL2_HUMAN	Inactive phospholipase C-like protein 2 - Homo sapiens (Human)
O95490	LPHN2_HUMAN	Latrophilin-2 precursor - Homo sapiens (Human)
P09874	PARP1_HUMAN	Poly [ADP-ribose] polymerase 1 - Homo sapiens (Human)
O94979	SC31A_HUMAN	Protein transport protein Sec31A - Homo sapiens (Human)
P15927	RFA2_HUMAN	Replication protein A 32 kDa subunit - Homo sapiens (Human)
Q05193	DYN1_HUMAN	Dynamin-1 - Homo sapiens (Human)
Q9H2D6	TARA_HUMAN	TRIO and F-actin-binding protein - Homo sapiens (Human)
O15264	MK13_HUMAN	Mitogen-activated protein kinase 13 - Homo sapiens (Human)
O14647	CHD2_HUMAN	Chromodomain-helicase-DNA-binding protein 2 - Homo sapiens (Human)
Q9NZR2	LRP1B_HUMAN	Low-density lipoprotein receptor-related protein 1B precursor - Homo sapiens (Human)
Q15643	TRIPB_HUMAN	Thyroid receptor-interacting protein 11 - Homo sapiens (Human)
P08910	ABHD2_HUMAN	Abhydrolase domain-containing protein 2 - Homo sapiens (Human)
P52746	ZN142_HUMAN	Zinc finger protein 142 - Homo sapiens (Human)
Q9BRA2	TXD17_HUMAN	Thioredoxin domain-containing protein 17 - Homo sapiens (Human)
Q9UBW5	BIN2_HUMAN	Bridging integrator 2 - Homo sapiens (Human)
P78509	RELN_HUMAN	Reelin precursor - Homo sapiens (Human)
O60806	TBX19_HUMAN	T-box transcription factor TBX19 - Homo sapiens (Human)
Q9H583	HEAT1_HUMAN	HEAT repeat-containing protein 1 - Homo sapiens (Human)
Q9UIF8	BAZ2B_HUMAN	Bromodomain adjacent to zinc finger domain protein 2B - Homo sapiens (Human)
Q12830	BPTF_HUMAN	Nucleosome-remodeling factor subunit BPTF - Homo sapiens (Human)
P36955	PEDF_HUMAN	Pigment epithelium-derived factor precursor - Homo sapiens (Human)
P18850	ATF6A_HUMAN	Cyclic AMP-dependent transcription factor ATF-6 alpha - Homo sapiens (Human)
Q8WXI7	MUC16_HUMAN	Mucin-16 - Homo sapiens (Human)
P69892	HBG2_HUMAN	Hemoglobin subunit gamma-2 - Homo sapiens (Human)
Q8TDR0	MIPT3_HUMAN	TRAF3-interacting protein 1 - Homo sapiens (Human)
Q9BXU1	STK31_HUMAN	Serine/threonine-protein kinase 31 - Homo sapiens (Human)
Q8TAA3	PSA7L_HUMAN	Proteasome subunit alpha type-7-like - Homo sapiens (Human)
Q6ZUB1	CI079_HUMAN	Uncharacterized protein C9orf79 - Homo sapiens (Human)
Q8NFP9	NBEA_HUMAN	Protein neurobeachin - Homo sapiens (Human)
Q9Y5N6	ORC6_HUMAN	Origin recognition complex subunit 6 - Homo sapiens (Human)
Q9UPZ9	ICK_HUMAN	Serine/threonine-protein kinase ICK - Homo sapiens (Human)
Q9NT99	LRC4B_HUMAN	Leucine-rich repeat-containing protein 4B precursor - Homo sapiens (Human)
Q8TBX8	PI42C_HUMAN	Phosphatidylinositol-5-phosphate 4-kinase type-2 gamma - Homo sapiens (Human)
P24278	ZBT25_HUMAN	Zinc finger and BTB domain-containing protein 25 - Homo sapiens (Human)
Q6ZMY9	ZN517_HUMAN	Zinc finger protein 517 - Homo sapiens (Human)
Q7L1S5	CHST9_HUMAN	Carbohydrate sulfotransferase 9 - Homo sapiens (Human)
Q8WXG9	GPR98_HUMAN	G-protein coupled receptor 98 precursor - Homo sapiens (Human)
Q96L96	ALPK3_HUMAN	Alpha-protein kinase 3 - Homo sapiens (Human)
Q8WV16	WD21A_HUMAN	WD repeat-containing protein 21A - Homo sapiens (Human)
Q16584	M3K11_HUMAN	Mitogen-activated protein kinase kinase kinase 11 - Homo sapiens (Human)
Q9P2Q2	FRM4A_HUMAN	FERM domain-containing protein 4A - Homo sapiens (Human)
Q99707	METH_HUMAN	Methionine synthase - Homo sapiens (Human)
Q96QF0	RAB3I_HUMAN	RAB3A-interacting protein - Homo sapiens (Human)
O95479	G6PE_HUMAN	GDH/6PGL endoplasmic bifunctional protein precursor [Includes: Glucose 1-dehydrogenase - Homo sapiens (Human)
O00566	MPP10_HUMAN	U3 small nucleolar ribonucleoprotein protein MPP10 - Homo sapiens (Human)
Q92833	JARD2_HUMAN	Protein Jumonji - Homo sapiens (Human)
Q9NVD7	PARVA_HUMAN	Alpha-parvin - Homo sapiens (Human)
P28331	NDUS1_HUMAN	NADH-ubiquinone oxidoreductase 75 kDa subunit, mitochondrial precursor - Homo sapiens (Human)
O14646	CHD1_HUMAN	Chromodomain-helicase-DNA-binding protein 1 - Homo sapiens (Human)
Q9ULW0	TPX2_HUMAN	Targeting protein for Xklp2 - Homo sapiens (Human)
Q9UJF2	NGAP_HUMAN	Ras GTPase-activating protein nGAP - Homo sapiens (Human)
Q2KHM9	K0753_HUMAN	Uncharacterized protein KIAA0753 - Homo sapiens (Human)
Q8N2I2	ZN619_HUMAN	Zinc finger protein 619 - Homo sapiens (Human)
Q7RTZ1	OVCH2_HUMAN	Ovochymase-2 precursor - Homo sapiens (Human)
O75330	HMMR_HUMAN	Hyaluronan mediated motility receptor - Homo sapiens (Human)
P84103	SFRS3_HUMAN	Splicing factor, arginine/serine-rich 3 - Homo sapiens (Human)
P36639	8ODP_HUMAN	7,8-dihydro-8-oxoguanine triphosphatase - Homo sapiens (Human)
O95396	MOCS3_HUMAN	Molybdenum cofactor synthesis protein 3 - Homo sapiens (Human)
Q9NR82	KCNQ5_HUMAN	Potassium voltage-gated channel subfamily KQT member 5 - Homo sapiens (Human)
Q5FWF5	ESCO1_HUMAN	N-acetyltransferase ESCO1 - Homo sapiens (Human)
P10643	CO7_HUMAN	Complement component C7 precursor - Homo sapiens (Human)
Q96PK2	MACF4_HUMAN	Microtubule-actin cross-linking factor 1, isoform 4 - Homo sapiens (Human)
Q68D51	DEN2C_HUMAN	DENN domain-containing protein 2C - Homo sapiens (Human)
Q03188	CENPC_HUMAN	Centromere protein C 1 - Homo sapiens (Human)
P0C221	YN004_HUMAN	Putative uncharacterized protein ENST00000281581 - Homo sapiens (Human)
P25391	LAMA1_HUMAN	Laminin subunit alpha-1 precursor - Homo sapiens (Human)
Q15126	PMVK_HUMAN	Phosphomevalonate kinase - Homo sapiens (Human)
Q05513	KPCZ_HUMAN	Protein kinase C zeta type - Homo sapiens (Human)
Q8TDL5	LPLC1_HUMAN	Long palate, lung and nasal epithelium carcinoma-associated protein 1 precursor - Homo sapiens (Human)
Q9NQW6	ANLN_HUMAN	Actin-binding protein anillin - Homo sapiens (Human)
Q8IXZ2	ZC3H3_HUMAN	Zinc finger CCCH domain-containing protein 3 - Homo sapiens (Human)
O43790	KRT86_HUMAN	Keratin type II cuticular Hb6 - Homo sapiens (Human)
Q8NEZ4	MLL3_HUMAN	Myeloid/lymphoid or mixed-lineage leukemia protein 3 homolog - Homo sapiens (Human)
Q96EN9	CS060_HUMAN	Uncharacterized protein C19orf60 - Homo sapiens (Human)
Q86UR5	RIMS1_HUMAN	Regulating synaptic membrane exocytosis protein 1 - Homo sapiens (Human)
Q7Z333	SETX_HUMAN	Probable helicase senataxin - Homo sapiens (Human)
Q9Y6F6	MRVI1_HUMAN	Protein MRVI1 - Homo sapiens (Human)
O75096	LRP4_HUMAN	Low-density lipoprotein receptor-related protein 4 precursor - Homo sapiens (Human)
Q01484	ANK2_HUMAN	Ankyrin-2 - Homo sapiens (Human)
Q5VWN6	CJ018_HUMAN	Uncharacterized protein C10orf18 - Homo sapiens (Human)
Q13206	DDX10_HUMAN	Probable ATP-dependent RNA helicase DDX10 - Homo sapiens (Human)
Q902F9	ENK5_HUMAN	HERV-K_19p13.11 provirus ancestral Env polyprotein precursor - Homo sapiens (Human)
Q99417	MYCBP_HUMAN	C-Myc-binding protein - Homo sapiens (Human)
